# Supplementary material for: System biology approaches identified novel biomarkers and their signaling pathways involved in renal cell carcinoma with different human diseases
Source: Biosci Rep. 2022 Nov 21;42(11):BSR20221108. doi: 10.1042/BSR20221108 (PMC9679400; doi:10.1042/BSR20221108)
Supplement: Supplementary Tables S1-S12 [file BSR-2022-1108_supp.zip]

Archive with 12 entries (12 files):
- BSR-2022-1108_suppS1.xlsx
- BSR-2022-1108_suppS10.xlsx
- BSR-2022-1108_suppS11.xlsx
- BSR-2022-1108_suppS12.xlsx
- BSR-2022-1108_suppS2.xlsx
- BSR-2022-1108_suppS3.xlsx
- BSR-2022-1108_suppS4.xlsx
- BSR-2022-1108_suppS5.xlsx
- BSR-2022-1108_suppS6.xlsx
- BSR-2022-1108_suppS7.xlsx
- BSR-2022-1108_suppS8.xlsx
- BSR-2022-1108_suppS9.xls
