# Supplementary material for: System biology approaches identified novel biomarkers and their signaling pathways involved in renal cell carcinoma with different human diseases
Source: Biosci Rep. 2022 Nov 21;42(11):BSR20221108. doi: 10.1042/BSR20221108 (PMC9679400; doi:10.1042/BSR20221108)
Supplement: Supplementary Tables S1-S12 [file BSR-2022-1108_supp.zip › BSR-2022-1108_suppS1.xlsx]

## Sheet:  UP
Table S1: List of RCC normalized upregulated and down regulated genes (GSE781)
Gene.symbol	adj.P.Val	P.Value	t	B	logFC	Expression Pattern
AASS	0.00329	0.000199	4.64994	0.58464	2.8083	Upregulation
ABAT	8.89e-07	7.18e-10	11.7362	12.834	4.52483	Upregulation
ABHD14A-ACY1///ACY1	4.12e-05	3.19e-07	7.85069	6.94975	3.93668	Upregulation
ACAA1	0.000261	5.22e-06	6.37996	4.19139	2.78194	Upregulation
ACADSB	0.000347	7.97e-06	6.16899	3.77066	3.10035	Upregulation
ACE2	0.00638	0.000492	4.24045	-0.306404	2.20163	Upregulation
ACOT1///ACOT2	1.76e-05	8.39e-08	8.61376	8.25924	2.39476	Upregulation
ACOX2	5.19e-05	4.42e-07	7.67171	6.63068	3.5075	Upregulation
ACPP	5.46e-05	4.9e-07	7.61454	6.52779	2.90001	Upregulation
ACSF2	7.34e-08	2.38e-11	14.4534	15.9742	5.56402	Upregulation
ACSM2B///ACSM2A	3.05e-05	1.82e-07	8.16607	7.50089	3.18397	Upregulation
ACSM3	0.000346	7.89e-06	6.17392	3.78056	2.36811	Upregulation
ADH6	0.00164	7.23e-05	5.11553	1.58601	3.70235	Upregulation
AFM	0.000115	1.52e-06	7.00909	5.40927	3.36191	Upregulation
AGMAT	7.14e-05	7.49e-07	7.38487	6.1097	3.52471	Upregulation
AGXT	3.66e-06	9.25e-09	9.97471	10.3992	3.60882	Upregulation
AKIRIN1	0.00352	0.000219	4.60607	0.489519	2.45976	Upregulation
AKR7A3	9.99e-05	1.24e-06	7.11834	5.615	2.4655	Upregulation
ALAD	0.000554	1.53e-05	5.85089	3.12506	2.93795	Upregulation
ALB	9.35e-05	1.12e-06	7.17203	5.71548	6.20962	Upregulation
ALDH1B1	0.00264	0.000144	4.79845	0.905778	2.23554	Upregulation
ALDH1L1	0.00123	4.65e-05	5.32089	2.02176	2.46917	Upregulation
ALDH3A2	0.0036	0.000228	4.58876	0.45195	2.40417	Upregulation
ALDH4A1	3.53e-06	8.39e-09	10.0382	10.4933	5.00697	Upregulation
ALDH6A1	1.39e-05	6.09e-08	8.8032	8.57181	3.93405	Upregulation
ALDH8A1	0.0001	1.25e-06	7.11488	5.6085	2.6897	Upregulation
ALDOB	7.33e-05	7.77e-07	7.36555	6.0742	7.01503	Upregulation
ANGPTL3	9.22e-05	1.08e-06	7.1878	5.74491	2.32668	Upregulation
ANK2	0.000959	3.34e-05	5.47769	2.35151	3.62163	Upregulation
ANXA9	0.0337	0.00489	3.20612	-2.54247	3.07137	Upregulation
AOX1	2.47e-06	5.21e-09	10.3518	10.9505	3.3143	Upregulation
AP1M2	0.0218	0.0027	3.4747	-1.97024	2.62656	Upregulation
AP3D1	0.0223	0.0028	3.45944	-2.00299	2.88216	Upregulation
APOC3	0.000461	1.21e-05	5.96514	3.35845	4.15714	Upregulation
APOE	3.1e-06	6.81e-09	10.1745	10.6935	2.99	Upregulation
APOH	2.17e-07	1.27e-10	13.0624	14.4507	4.75126	Upregulation
APOM	0.00276	0.000155	4.7652	0.834014	2.70341	Upregulation
AQP1	0.002	9.66e-05	4.98108	1.29859	2.42397	Upregulation
AQP2	0.00107	3.85e-05	5.41069	2.21093	2.36427	Upregulation
ARG2	0.00383	0.000251	4.54505	0.357023	2.99553	Upregulation
ASS1	3.41e-05	2.18e-07	8.06545	7.3266	3.42943	Upregulation
ATP1A1	0.000928	3.19e-05	5.49974	2.39767	2.3872	Upregulation
ATP6V0A4	0.0026	0.00014	4.81042	0.931602	3.73013	Upregulation
ATP6V0E2	0.00021	3.72e-06	6.54946	4.525	2.20934	Upregulation
ATP6V1B1	0.000254	4.99e-06	6.4021	4.23521	4.54309	Upregulation
ATXN7L1	0.000117	1.59e-06	6.98625	5.36604	2.61425	Upregulation
AZGP1	2.39e-06	4.73e-09	10.4169	11.0441	4.16719	Upregulation
AZGP1P1///AZGP1	0.00262	0.000141	4.80673	0.923651	2.88391	Upregulation
BAIAP2	0.00164	7.26e-05	5.11342	1.5815	2.48388	Upregulation
BBOX1	0.000117	1.58e-06	6.98929	5.37179	2.54856	Upregulation
BCLAF1	0.0955	0.0217	2.51349	-3.94923	2.24357	Upregulation
BDH1	0.00717	0.000581	4.16494	-0.471174	2.56306	Upregulation
BHMT	0.0176	0.002	3.6107	-1.67715	2.73969	Upregulation
BPHL	0.00131	5.07e-05	5.28046	1.9363	2.60193	Upregulation
C7	2.2e-05	1.15e-07	8.43196	7.95466	3.0757	Upregulation
CA10	0.00219	0.00011	4.92028	1.1681	2.67936	Upregulation
CA2	0.00909	0.000822	4.00917	-0.811078	2.33054	Upregulation
CA4	0.000222	4.11e-06	6.49933	4.42675	2.62863	Upregulation
CALB1	9.2e-07	9.91e-10	11.5019	12.5301	6.47865	Upregulation
CAPN3	1.35e-05	5.82e-08	8.831	8.61726	4.60023	Upregulation
CCDC106	0.000794	2.54e-05	5.60641	2.62018	2.55975	Upregulation
CDH16	0.00698	0.00056	4.18217	-0.43356	3.13403	Upregulation
CDKN1C	0.000385	9.27e-06	6.09466	3.62098	2.77231	Upregulation
CHL1	0.000713	2.21e-05	5.67418	2.76086	2.40579	Upregulation
CHN2	0.0134	0.00137	3.77872	-1.31295	2.26377	Upregulation
CLCNKB	9.88e-06	3.32e-08	9.16913	9.16184	5.66334	Upregulation
CLCNKB///CLCNKA	0.00276	0.000154	4.76624	0.836251	3.5083	Upregulation
CLDN8	5.13e-05	4.3e-07	7.68611	6.65651	4.45678	Upregulation
CLIC5	0.0504	0.00857	2.94959	-3.07757	3.56655	Upregulation
COA7	0.00984	0.000908	3.96457	-0.908353	2.28139	Upregulation
COCH	9.59e-05	1.17e-06	7.14963	5.6736	2.42219	Upregulation
CPT2	0.00304	0.000178	4.70074	0.694647	2.65134	Upregulation
CR2	1.26e-05	4.9e-08	8.93323	8.78352	2.96455	Upregulation
CRABP1	0.000124	1.74e-06	6.93928	5.27691	2.31368	Upregulation
CRHBP	0.109	0.0261	2.42387	-4.12066	2.21348	Upregulation
CRYAA	0.000164	2.65e-06	6.72341	4.8632	3.07498	Upregulation
CRYM	6.13e-05	6.08e-07	7.49759	6.31585	2.33031	Upregulation
CSDC2	3.92e-05	2.81e-07	7.92143	7.0746	3.42632	Upregulation
CUBN	0.000107	1.38e-06	7.06015	5.50563	3.02591	Upregulation
CWH43	9.94e-06	3.46e-08	9.14525	9.12387	3.15547	Upregulation
CYP17A1	0.000581	1.63e-05	5.82035	3.06238	3.13783	Upregulation
CYP27B1	4.73e-06	1.36e-08	9.72769	10.0285	4.17089	Upregulation
CYP2B6	0.000275	5.65e-06	6.33951	4.11121	3.67034	Upregulation
CYP2B7P///CYP2B6	0.000363	8.57e-06	6.13324	3.69876	4.68056	Upregulation
CYP39A1	9.36e-07	1.05e-09	11.4598	12.4748	2.78902	Upregulation
CYP4A11	7.65e-05	8.34e-07	7.32725	6.00362	3.82287	Upregulation
CYP4A22///CYP4A11	7.13e-09	3.2e-13	18.6446	19.7114	4.11884	Upregulation
CYP4F2	0.00163	7.17e-05	5.11894	1.59328	5.94573	Upregulation
CYP4F2///CYP4F3	0.00358	0.000226	4.59234	0.45972	3.8993	Upregulation
CYP4F3	7.2e-06	2.23e-08	9.41571	9.54942	3.43744	Upregulation
DACH1	0.000199	3.43e-06	6.59166	4.60745	2.75206	Upregulation
DAO	0.000182	3.06e-06	6.64957	4.72016	2.66167	Upregulation
DCXR	3.52e-05	2.29e-07	8.03706	7.27715	3.4117	Upregulation
DDC	0.00348	0.000215	4.61476	0.508367	3.92768	Upregulation
DDO	1.91e-06	3e-09	10.7252	11.4798	2.58529	Upregulation
DEFB1	0.000117	1.57e-06	6.99484	5.3823	3.53308	Upregulation
DHRS4L2///DHRS4	0.00562	0.000415	4.3173	-0.138775	2.34622	Upregulation
DIO1	0.00262	0.000142	4.80558	0.921167	4.65282	Upregulation
DNAJC12	0.000525	1.42e-05	5.88799	3.20103	2.84183	Upregulation
DNAJC6	0.0163	0.00179	3.65888	-1.57293	2.23163	Upregulation
DNMT3L	0.000164	2.63e-06	6.72601	4.86821	4.1346	Upregulation
DPEP1	0.000164	2.64e-06	6.72494	4.86614	4.53257	Upregulation
DPP4	0.000979	3.44e-05	5.46376	2.32233	2.49471	Upregulation
DPYS	5.13e-05	4.3e-07	7.68677	6.65771	3.2952	Upregulation
DUSP9	0.0208	0.00254	3.50315	-1.90908	2.92681	Upregulation
ECHS1	0.0036	0.000228	4.58779	0.449843	2.2586	Upregulation
EGF	0.000164	2.61e-06	6.7297	4.87533	4.26823	Upregulation
EPCAM	0.00175	7.91e-05	5.07343	1.49619	2.91554	Upregulation
EPHX2	0.000357	8.34e-06	6.1468	3.72604	3.12674	Upregulation
ESRRG	0.00239	0.000124	4.86514	1.04953	2.86132	Upregulation
EYA2	0.000297	6.3e-06	6.28582	4.00439	2.51784	Upregulation
FABP1	3.98e-08	6.8e-12	15.5772	17.092	6.24629	Upregulation
FABP3	0.000423	1.08e-05	6.02157	3.47311	2.68106	Upregulation
FBP1	0.00113	4.18e-05	5.37121	2.12787	3.83952	Upregulation
FERMT1	0.00155	6.71e-05	5.15015	1.65977	2.66834	Upregulation
FGF1	3.05e-05	1.82e-07	8.16791	7.50408	3.30052	Upregulation
FGF9	0.00211	0.000104	4.94551	1.2223	3.60179	Upregulation
FLRT3	0.000216	3.91e-06	6.52452	4.47618	2.25068	Upregulation
FMO1	0.00105	3.76e-05	5.42171	2.23409	2.95713	Upregulation
FMO5	0.00126	4.83e-05	5.30372	1.98547	2.31183	Upregulation
FOLR1	0.00013	1.86e-06	6.90534	5.2123	2.88843	Upregulation
FOXI1	0.00142	5.8e-05	5.21829	1.80457	2.46385	Upregulation
FRK	0.000137	1.99e-06	6.87062	5.14604	2.49721	Upregulation
FTCD	1.92e-06	3.2e-09	10.6807	11.4177	3.19545	Upregulation
FUT6	0.00409	0.000273	4.50562	0.271329	2.44475	Upregulation
G6PC	4.5e-06	1.23e-08	9.78955	10.1221	4.89925	Upregulation
GABARAPL3///GABARAPL1	0.00157	6.84e-05	5.14116	1.64062	2.2345	Upregulation
GAS1	0.00323	0.000194	4.66215	0.61108	2.41115	Upregulation
GATA3	1.64e-05	7.52e-08	8.67812	8.36598	3.41303	Upregulation
GATM	0.00182	8.35e-05	5.04855	1.44302	3.0355	Upregulation
GCH1	0.00743	0.000616	4.13904	-0.527692	2.27579	Upregulation
GGH	0.000258	5.12e-06	6.38907	4.20944	2.59555	Upregulation
GJB1	0.000528	1.43e-05	5.88207	3.18891	2.33252	Upregulation
GK	1.3e-06	1.71e-09	11.1148	12.015	2.66504	Upregulation
GLDC	0.00445	0.000304	4.45746	0.166573	3.33039	Upregulation
GLYAT	6.3e-08	1.7e-11	14.75	16.2785	4.2797	Upregulation
GPC3	0.00545	0.0004	4.3335	-0.103451	2.24101	Upregulation
GPC5	0.0011	4.06e-05	5.38452	2.1559	3.58077	Upregulation
GPD1	2.39e-05	1.32e-07	8.35081	7.81722	4.7476	Upregulation
GPX3	6.13e-05	6.07e-07	7.49887	6.31819	2.33702	Upregulation
GRB14	0.00944	0.000864	3.98694	-0.859566	2.39326	Upregulation
GREB1	0.000408	1.01e-05	6.05218	3.53511	2.56687	Upregulation
GSTA3	0.00166	7.37e-05	5.10661	1.56699	2.43052	Upregulation
GSTZ1	0.00036	8.46e-06	6.13956	3.71147	2.20558	Upregulation
HADH	7.65e-05	8.33e-07	7.32837	6.0057	2.95925	Upregulation
HAO2	9.2e-07	8.24e-10	11.6357	12.7044	3.91295	Upregulation
HDHD3	0.0147	0.00157	3.72034	-1.43972	2.58529	Upregulation
HIBCH	0.000202	3.5e-06	6.58058	4.58582	2.86231	Upregulation
HMGCS2	0.00021	3.74e-06	6.54739	4.52096	3.28615	Upregulation
HPD	4.07e-06	1.08e-08	9.87653	10.2528	7.0068	Upregulation
HPGD	9.47e-05	1.15e-06	7.15776	5.68882	3.68645	Upregulation
HRG	0.00191	9e-05	5.01386	1.3688	2.44384	Upregulation
HSD11B2	3.15e-06	7.07e-09	10.1496	10.6571	3.57952	Upregulation
KCNH6	0.00135	5.31e-05	5.25872	1.89027	2.9097	Upregulation
KCNJ1	3.64e-07	2.61e-10	12.4951	13.7801	5.85811	Upregulation
KCNJ15	0.000216	3.86e-06	6.53185	4.49053	2.41437	Upregulation
KCNK5	0.0983	0.0227	2.49241	-3.98982	2.27863	Upregulation
KCNN2	0.00947	0.00087	3.98406	-0.865843	2.63801	Upregulation
KHK	7.26e-05	7.66e-07	7.37316	6.0882	3.19745	Upregulation
KL	0.00206	0.000101	4.96059	1.25466	2.70252	Upregulation
KLHL3	0.000756	2.38e-05	5.63821	2.68627	2.30538	Upregulation
KLK1	0.0107	0.00101	3.91719	-1.01162	2.72062	Upregulation
KNG1	3.98e-08	8.93e-12	15.3267	16.8509	7.20445	Upregulation
L1CAM	0.00221	0.000112	4.9146	1.1559	2.58684	Upregulation
LINC00472	0.000268	5.4e-06	6.36259	4.15699	2.32037	Upregulation
LOC101929036///PAH	1.41e-07	6.32e-11	13.6268	15.0888	5.99006	Upregulation
LOC101930168///LOC100509620///AQP7	0.00284	0.00016	4.74913	0.799291	2.97804	Upregulation
LOC101930322///ABCC6	0.0325	0.00466	3.22878	-2.49459	2.55033	Upregulation
MACROD1	0.00384	0.000253	4.54138	0.349063	2.57376	Upregulation
MAL	0.000423	1.07e-05	6.02275	3.47548	2.97512	Upregulation
MAN1C1	0.00354	0.000222	4.60069	0.477833	2.56063	Upregulation
MAOA	0.00131	5.1e-05	5.27802	1.93114	2.35272	Upregulation
MFSD12	2.25e-06	4.34e-09	10.4737	11.1251	3.05844	Upregulation
MGAM	3.21e-05	2e-07	8.11327	7.40961	3.35397	Upregulation
MIR6778///SHMT1	0.0337	0.00489	3.20644	-2.54179	2.60566	Upregulation
MIR6872///SEMA3B	2.49e-05	1.42e-07	8.30837	7.74498	2.81002	Upregulation
MME	0.00089	2.97e-05	5.53239	2.46593	3.22827	Upregulation
MPC1	0.000675	2.04e-05	5.71307	2.84134	2.29897	Upregulation
MPPED2	0.00186	8.63e-05	5.0332	1.41021	2.33218	Upregulation
MSRA	0.000311	6.72e-06	6.25382	3.94056	2.65022	Upregulation
MT1E	9.06e-05	1.06e-06	7.19921	5.76619	2.5142	Upregulation
MT1F	5.62e-05	5.27e-07	7.57552	6.45729	3.41089	Upregulation
MT1G	0.000525	1.42e-05	5.88821	3.20147	3.01628	Upregulation
MT1H	0.000265	5.33e-06	6.36941	4.17051	2.69832	Upregulation
MT1HL1	0.0369	0.00558	3.14663	-2.6677	2.84132	Upregulation
MT1M	2.04e-05	1.04e-07	8.48644	8.04641	2.84655	Upregulation
MT1X	0.000722	2.25e-05	5.66619	2.7443	2.50636	Upregulation
MTTP	0.018	0.00208	3.59243	-1.71663	2.59926	Upregulation
MYCN	0.0144	0.00152	3.73286	-1.41254	2.30895	Upregulation
MYO6	8.75e-05	1.01e-06	7.22566	5.81544	2.35716	Upregulation
NAT8B	0.00145	5.97e-05	5.20441	1.77511	2.68728	Upregulation
NAT8B///NAT8	4.75e-05	3.82e-07	7.75209	6.77454	3.15735	Upregulation
NELL1	0.00107	3.87e-05	5.40708	2.20335	3.07597	Upregulation
NOX4	6.38e-05	6.44e-07	7.46624	6.25869	3.20919	Upregulation
NPHS1	0.000146	2.24e-06	6.80859	5.02723	3.04433	Upregulation
NPHS2	2.39e-06	4.82e-09	10.404	11.0256	6.19876	Upregulation
NRG1	5.08e-05	4.22e-07	7.69722	6.67644	2.2942	Upregulation
NUDT6	0.00706	0.000569	4.17476	-0.449728	2.96347	Upregulation
OGDHL	0.00027	5.47e-06	6.35586	4.14365	3.8343	Upregulation
OLFM4	0.000244	4.7e-06	6.43198	4.29421	3.51636	Upregulation
PAQR5	0.00492	0.00035	4.39397	0.028335	2.57046	Upregulation
PAX2	0.000357	8.35e-06	6.14604	3.72451	2.2061	Upregulation
PBLD	0.000928	3.19e-05	5.49877	2.39565	2.86443	Upregulation
PC	0.00137	5.43e-05	5.24892	1.86952	2.63682	Upregulation
PCCA	0.000282	5.85e-06	6.32219	4.0768	2.35358	Upregulation
PCCB	0.000169	2.76e-06	6.70228	4.82235	2.24505	Upregulation
PCDH9	0.000384	9.22e-06	6.09759	3.6269	2.26423	Upregulation
PCK1	7.04e-05	7.32e-07	7.39708	6.13213	4.17999	Upregulation
PCK2	0.000188	3.2e-06	6.62716	4.6766	3.14384	Upregulation
PCP4	0.00707	0.00057	4.1737	-0.452051	3.02586	Upregulation
PCSK1N	5.34e-05	4.65e-07	7.64333	6.57965	3.17513	Upregulation
PDGFRA	0.000145	2.2e-06	6.81727	5.04389	2.38957	Upregulation
PDZD3	8.08e-05	9.06e-07	7.28318	5.92217	3.13361	Upregulation
PEPD	0.000403	9.83e-06	6.06586	3.5628	2.26168	Upregulation
PHGDH	2.09e-06	3.84e-09	10.5563	11.2425	2.20954	Upregulation
PHYH	0.00787	0.000673	4.09886	-0.615388	2.27144	Upregulation
PIPOX	2.42e-06	4.99e-09	10.3812	10.9929	3.5799	Upregulation
PKLR	8.47e-05	9.66e-07	7.24921	5.85919	3.50535	Upregulation
PLG	8.47e-05	9.65e-07	7.25001	5.86067	6.22295	Upregulation
PLG///LPA	9.2e-07	8.76e-10	11.591	12.6463	4.9206	Upregulation
PLPPR1	0.00384	0.000253	4.54135	0.348993	3.01548	Upregulation
PNPLA3	0.000351	8.14e-06	6.15908	3.75075	3.14647	Upregulation
PPM1H	3.48e-05	2.23e-07	8.0504	7.3004	2.60242	Upregulation
PPP1R1A	0.000288	6.04e-06	6.30698	4.04655	4.68612	Upregulation
PROC	0.00108	3.92e-05	5.40158	2.19177	3.60254	Upregulation
PRODH2	0.000946	3.26e-05	5.48866	2.3745	3.76633	Upregulation
PROZ	3.63e-06	8.94e-09	9.99689	10.4321	2.377	Upregulation
PRR5-ARHGAP8///ARHGAP8	3.32e-06	7.74e-09	10.0908	10.5708	2.77684	Upregulation
PTGDS	1.85e-05	8.97e-08	8.57468	8.19415	2.22563	Upregulation
PTGER1	0.000179	2.99e-06	6.66024	4.74088	2.94952	Upregulation
PTGER3	4.48e-05	3.56e-07	7.79076	6.84343	2.72232	Upregulation
PTGFR	0.00155	6.69e-05	5.15164	1.66293	2.37675	Upregulation
PTH1R	0.000406	9.99e-06	6.05809	3.54707	4.11654	Upregulation
PVALB	3.92e-05	2.93e-07	7.89768	7.03277	2.81552	Upregulation
QDPR	3.5e-05	2.26e-07	8.04316	7.28779	2.35451	Upregulation
QPRT	3.84e-05	2.69e-07	7.94614	7.11805	3.50922	Upregulation
RAB25	0.0523	0.00904	2.92526	-3.12758	2.24546	Upregulation
RALYL	2.15e-05	1.11e-07	8.45209	7.9886	4.6724	Upregulation
RASL11B	0.000391	9.47e-06	6.08445	3.60037	2.43939	Upregulation
RBP4	0.000663	1.99e-05	5.72478	2.86553	3.71645	Upregulation
RENBP	1.01e-06	1.22e-09	11.3508	12.3309	3.51758	Upregulation
RHBG	0.000922	3.15e-05	5.50537	2.40944	2.77341	Upregulation
RHCG	3.91e-06	1.02e-08	9.91312	10.3075	6.33018	Upregulation
RIDA	2.25e-06	4.29e-09	10.482	11.1369	2.69386	Upregulation
RNF186	0.00236	0.000122	4.87244	1.06523	2.21445	Upregulation
S100A2	1.92e-06	3.19e-09	10.6814	11.4186	3.5977	Upregulation
SARDH	0.00406	0.000271	4.50983	0.280497	2.24211	Upregulation
SCNN1A	5.62e-05	5.25e-07	7.57688	6.45975	3.47314	Upregulation
SCNN1B	2.09e-06	3.74e-09	10.5737	11.2671	2.57387	Upregulation
SELE	0.00243	0.000128	4.85264	1.02261	2.22488	Upregulation
SERPINA5	0.000913	3.09e-05	5.51356	2.42659	6.14742	Upregulation
SFRP1	1.3e-06	1.81e-09	11.0749	11.961	3.95866	Upregulation
SH3GL2	0.00678	0.000536	4.20137	-0.391658	3.2289	Upregulation
SIGIRR	0.00103	3.66e-05	5.43397	2.25985	2.24971	Upregulation
SLC12A1	0.00198	9.55e-05	4.98661	1.31045	6.41721	Upregulation
SLC12A3	9.7e-05	1.18e-06	7.14128	5.65798	3.49481	Upregulation
SLC13A1	8.96e-06	2.97e-08	9.23714	9.26952	3.97163	Upregulation
SLC13A2	1.31e-05	5.35e-08	8.88075	8.69835	2.34308	Upregulation
SLC13A3	9.2e-07	8.8e-10	11.5877	12.642	6.77881	Upregulation
SLC17A1	0.00621	0.000473	4.25804	-0.268017	2.38545	Upregulation
SLC22A11	3.84e-05	2.68e-07	7.94865	7.12246	2.85355	Upregulation
SLC22A6	1.48e-07	7.32e-11	13.5056	14.9542	5.85998	Upregulation
SLC22A7	0.00276	0.000154	4.76814	0.840345	3.01662	Upregulation
SLC22A8	1.35e-05	5.86e-08	8.82691	8.61058	6.3331	Upregulation
SLC25A21	1.85e-07	9.98e-11	13.2536	14.67	2.84742	Upregulation
SLC27A2	0.00145	5.95e-05	5.2056	1.77765	3.01862	Upregulation
SLC2A2	6.9e-05	7.13e-07	7.41185	6.15922	2.32993	Upregulation
SLC34A1	0.00126	4.86e-05	5.30087	1.97947	5.21708	Upregulation
SLC39A4	0.0242	0.00311	3.41187	-2.10496	2.53677	Upregulation
SLC44A4	0.00379	0.000247	4.55234	0.37288	2.43743	Upregulation
SLC4A1	1.02e-05	3.64e-08	9.11294	9.07238	4.26789	Upregulation
SLC5A12	1.35e-05	5.75e-08	8.83812	8.62888	3.13948	Upregulation
SLC5A2	7.34e-08	2.64e-11	14.365	15.8822	3.74246	Upregulation
SLC7A7	0.00616	0.000466	4.26497	-0.252892	2.585	Upregulation
SLC7A8	0.000131	1.87e-06	6.90204	5.20601	4.17604	Upregulation
SLC7A9	0.000161	2.56e-06	6.73966	4.89457	3.10249	Upregulation
SLC9A2	0.000107	1.38e-06	7.06168	5.50851	2.91223	Upregulation
SLIT2	0.00066	1.96e-05	5.73146	2.87932	2.44331	Upregulation
SORD	0.0114	0.0011	3.87759	-1.09788	2.97597	Upregulation
SOSTDC1	1.55e-06	2.23e-09	10.9283	11.761	3.60179	Upregulation
SPINK1	0.000259	5.15e-06	6.38584	4.20303	3.40296	Upregulation
ST6GALNAC2	0.000581	1.62e-05	5.82411	3.07011	2.79856	Upregulation
STRA6	5.99e-05	5.83e-07	7.52002	6.35666	2.22016	Upregulation
SUCLG1	0.0021	0.000103	4.94933	1.2305	2.87339	Upregulation
SUGCT	3.92e-05	2.87e-07	7.9099	7.05431	3.82658	Upregulation
SULT1C2	4.16e-05	3.27e-07	7.83737	6.92617	2.43178	Upregulation
TACSTD2	6.19e-05	6.2e-07	7.48736	6.29722	2.93546	Upregulation
TBC1D19	0.000177	2.94e-06	6.66978	4.75939	2.30761	Upregulation
TCEAL2	8.31e-07	6.34e-10	11.827	12.9503	2.66503	Upregulation
TCL6	3.07e-05	1.84e-07	8.15898	7.48865	2.99188	Upregulation
TDGF1P3///TDGF1	0.00067	2.02e-05	5.71768	2.85087	2.83103	Upregulation
TFAP2B	0.00254	0.000136	4.8234	0.959598	4.40945	Upregulation
TKFC	7.04e-05	7.33e-07	7.39697	6.13193	2.56704	Upregulation
TMPRSS2	0.00454	0.000312	4.44589	0.141385	2.93832	Upregulation
TNFRSF11B	0.00311	0.000184	4.68506	0.660692	2.27571	Upregulation
TNNC1	0.000288	6.03e-06	6.30736	4.0473	2.25499	Upregulation
TNNT2	0.00349	0.000217	4.61137	0.501013	2.28348	Upregulation
TOX3	0.0134	0.00137	3.77931	-1.31168	3.05952	Upregulation
TREH	3.12e-05	1.89e-07	8.14452	7.46368	3.76543	Upregulation
TSPAN8	0.0399	0.00621	3.09784	-2.76993	2.25988	Upregulation
TUBB2B	0.00154	6.63e-05	5.15579	1.67175	2.2969	Upregulation
UGT1A1///UGT1A4///UGT1A9///UGT1A6///UGT1A8///UGT1A10	0.0005	1.34e-05	5.91495	3.25611	2.4236	Upregulation
UGT1A3///UGT1A1///UGT1A4///UGT1A9///UGT1A5///UGT1A6///UGT1A7///UGT1A8///UGT1A10	4.12e-05	3.21e-07	7.84733	6.9438	2.93007	Upregulation
UGT1A3///UGT1A1///UGT1A9///UGT1A5///UGT1A8	4.9e-05	4.02e-07	7.72293	6.72247	3.48201	Upregulation
UGT2B28	0.00292	0.000167	4.72858	0.754864	2.74757	Upregulation
UMOD	3.98e-08	3.82e-12	16.1201	17.5991	8.34201	Upregulation
UPB1	0.000316	6.93e-06	6.23852	3.90999	2.33952	Upregulation
USP2	9.2e-07	9.29e-10	11.5485	12.591	4.506	Upregulation
VDR	0.000423	1.07e-05	6.0239	3.47783	3.09129	Upregulation
VSTM4	0.000156	2.43e-06	6.76794	4.94907	2.21443	Upregulation
WT1	0.000548	1.5e-05	5.86057	3.1449	3.24442	Upregulation
XPNPEP2	0.000216	3.9e-06	6.52597	4.47901	6.00951	Upregulation
ZGPAT	0.000351	8.18e-06	6.15627	3.74509	3.38254	Upregulation
ZNF165	8.75e-05	1.01e-06	7.22645	5.81691	2.76985	Upregulation
ABCA12	0.00213	0.000106	-4.93883	1.20795	-2.72772	Downregulation
ABCC3	0.0184	0.00214	-3.57885	-1.74595	-2.10164	Downregulation
ABCF2	0.00753	0.000627	-4.13108	-0.545062	-2.28888	Downregulation
ACKR1	0.000277	5.72e-06	-6.33378	4.09982	-3.26252	Downregulation
ACTG2	1.29e-05	5.08e-08	-8.91186	8.74887	-2.65675	Downregulation
ADAM28	0.000869	2.86e-05	-5.55021	2.50311	-2.2411	Downregulation
ADGRA2	0.00117	4.36e-05	-5.35138	2.08609	-2.1212	Downregulation
ADGRE2	0.000742	2.32e-05	-5.64992	2.71056	-2.2781	Downregulation
AHNAK2	0.00296	0.00017	-4.72289	0.742558	-3.42009	Downregulation
ALOX5	0.00041	1.02e-05	-6.0491	3.52888	-2.41927	Downregulation
ANGPT2	7.97e-08	3.22e-11	-14.1934	15.7018	-4.31226	Downregulation
ANGPTL4	3.63e-06	8.96e-09	-9.99508	10.4294	-4.39559	Downregulation
APOBEC3G	0.000384	9.24e-06	-6.09638	3.62445	-2.2145	Downregulation
APOC1	9.2e-07	9.52e-10	-11.5308	12.568	-4.60127	Downregulation
APOL1	0.000697	2.13e-05	-5.69126	2.79622	-2.39744	Downregulation
APOLD1	0.000249	4.84e-06	-6.41724	4.26512	-2.13014	Downregulation
ARHGAP25	6.85e-06	2.07e-08	-9.46157	9.62064	-3.32295	Downregulation
ARHGAP45	0.0014	5.7e-05	-5.22611	1.82116	-2.72248	Downregulation
ARHGDIB	0.00468	0.000325	-4.42711	0.100505	-2.40033	Downregulation
ASPM	0.000254	5.02e-06	-6.39908	4.22922	-2.95997	Downregulation
AXL	0.0514	0.00883	-2.93564	-3.10627	-2.11795	Downregulation
BARD1	1.35e-05	5.77e-08	-8.83608	8.62556	-3.35462	Downregulation
BHLHE41	7.73e-06	2.5e-08	-9.34509	9.43922	-3.36333	Downregulation
BIN2	0.000865	2.84e-05	-5.55468	2.51244	-2.27886	Downregulation
BIRC5	0.0125	0.00126	-3.81745	-1.22877	-2.11949	Downregulation
BTN3A2	1.89e-05	9.32e-08	-8.55258	8.15724	-3.68672	Downregulation
BTN3A2///BTN3A3	0.00025	4.89e-06	-6.41261	4.25598	-2.30719	Downregulation
BUB1	0.000111	1.46e-06	-7.03241	5.45332	-2.35673	Downregulation
C10orf10	0.0123	0.00122	-3.83119	-1.19888	-2.7472	Downregulation
C1QB	0.0244	0.00315	-3.40601	-2.11751	-2.9763	Downregulation
C3	8.78e-05	1.02e-06	-7.22232	5.80922	-3.67361	Downregulation
CA9	1.78e-06	2.64e-09	-10.8123	11.601	-4.39298	Downregulation
CASP1	0.000692	2.1e-05	-5.69885	2.81193	-2.35349	Downregulation
CAV1	4.47e-05	3.53e-07	-7.79549	6.85184	-3.04721	Downregulation
CAV2	0.000182	3.07e-06	-6.64782	4.71676	-2.50707	Downregulation
CCL18	0.00798	0.000687	-4.09019	-0.634297	-3.41231	Downregulation
CCL20	0.0326	0.00469	-3.2255	-2.50152	-2.88339	Downregulation
CCL5	0.0252	0.00329	-3.38606	-2.16017	-2.47193	Downregulation
CCR5	0.000274	5.56e-06	-6.34753	4.12713	-2.1471	Downregulation
CD163	0.000547	1.49e-05	-5.86209	3.148	-2.25029	Downregulation
CD36	0.00352	0.000219	-4.60621	0.489805	-2.69566	Downregulation
CD52	6.9e-05	7.11e-07	-7.41284	6.16104	-3.20804	Downregulation
CD70	7.44e-05	7.97e-07	-7.35185	6.04898	-3.27129	Downregulation
CD86	0.000968	3.38e-05	-5.47154	2.33863	-2.33052	Downregulation
CDH13	0.00301	0.000174	-4.71186	0.718711	-2.63253	Downregulation
CDH4	2.59e-05	1.51e-07	-8.27276	7.68415	-3.42287	Downregulation
CDHR1	4.44e-06	1.2e-08	-9.80874	10.151	-4.25373	Downregulation
CENPF	0.00016	2.51e-06	-6.75007	4.91465	-2.44373	Downregulation
CEP55	0.00128	4.93e-05	-5.29374	1.96439	-2.46627	Downregulation
CFD	3.98e-05	3.02e-07	-7.88249	7.00597	-3.25092	Downregulation
CHST12	0.0449	0.00725	-3.02661	-2.91833	-2.30866	Downregulation
CHST15	0.0177	0.00202	-3.60635	-1.68656	-2.34813	Downregulation
CLIC2	0.000436	1.13e-05	-5.99709	3.42342	-2.81506	Downregulation
COL10A1	0.000261	5.22e-06	-6.3795	4.1905	-2.29553	Downregulation
COL1A1	0.00217	0.000109	-4.9267	1.1819	-2.54026	Downregulation
COL1A2	0.00223	0.000113	-4.90876	1.14334	-2.56414	Downregulation
COL21A1	0.000137	1.99e-06	-6.87022	5.14528	-3.20815	Downregulation
COL4A1	0.0054	0.000394	-4.34016	-0.088937	-2.61048	Downregulation
COL5A2	0.00762	0.000643	-4.11999	-0.569262	-2.18477	Downregulation
COL5A3	8.21e-05	9.28e-07	-7.27029	5.89829	-2.19851	Downregulation
CP	0.000428	1.09e-05	-6.01456	3.45888	-3.03	Downregulation
CPE	0.00531	0.000387	-4.34833	-0.071113	-2.53419	Downregulation
CRIP1	0.00364	0.000233	-4.57714	0.42672	-2.34025	Downregulation
CSPG4	0.00945	0.000866	-3.98592	-0.861777	-2.53818	Downregulation
CSTA	0.00103	3.64e-05	-5.43606	2.26422	-2.47229	Downregulation
CTSZ	0.00471	0.000328	-4.42339	0.092418	-2.76033	Downregulation
CXCR4	0.000417	1.05e-05	-6.03491	3.50014	-3.72066	Downregulation
CYP2J2	5.56e-06	1.64e-08	-9.60886	9.84753	-3.1016	Downregulation
DCLK1	0.000242	4.62e-06	-6.44101	4.31203	-2.28885	Downregulation
DDIT4	0.000582	1.63e-05	-5.81894	3.0595	-2.37728	Downregulation
DGCR5	0.00169	7.57e-05	-5.09394	1.53996	-2.08496	Downregulation
DIRAS2	0.00367	0.000236	-4.57215	0.415893	-2.50541	Downregulation
DLGAP5	0.000236	4.46e-06	-6.45812	4.34573	-2.32885	Downregulation
DOCK2	0.00025	4.86e-06	-6.41517	4.26103	-3.28228	Downregulation
DTL	0.000305	6.58e-06	-6.26412	3.96114	-2.87358	Downregulation
DUSP1	0.000132	1.9e-06	-6.89469	5.192	-2.24773	Downregulation
DUSP4	0.000338	7.64e-06	-6.19003	3.81288	-2.35195	Downregulation
E2F8	0.00719	0.000585	-4.16205	-0.477478	-2.39559	Downregulation
EDN1	0.00176	7.94e-05	-5.0718	1.4927	-2.12755	Downregulation
EDNRA	1.04e-06	1.31e-09	-11.3024	12.2667	-2.18419	Downregulation
EFNA3	0.0124	0.00124	-3.82464	-1.21312	-2.33291	Downregulation
EGFR	0.000907	3.05e-05	-5.51992	2.43987	-2.54939	Downregulation
EGLN3	5.64e-05	5.31e-07	-7.57081	6.44878	-3.24691	Downregulation
EHBP1L1	0.000161	2.55e-06	-6.74309	4.90118	-2.88743	Downregulation
EHD2	4.49e-05	3.58e-07	-7.78664	6.8361	-4.65291	Downregulation
ENO2	4.7e-06	1.31e-08	-9.75154	10.0647	-4.53548	Downregulation
ENTPD1	9.94e-06	3.52e-08	-9.13331	9.10486	-3.12339	Downregulation
ERV3-2	0.000274	5.58e-06	-6.34619	4.12447	-2.57049	Downregulation
EXOC7	0.000792	2.53e-05	-5.60909	2.62575	-2.16435	Downregulation
FABP5	0.0958	0.0218	-2.51132	-3.95341	-2.80866	Downregulation
FABP7	0.000348	8.05e-06	-6.16436	3.76135	-6.93445	Downregulation
FAM49A	0.00574	0.000425	-4.30647	-0.162392	-3.12225	Downregulation
FAM89B	0.000473	1.26e-05	-5.94668	3.32084	-2.51719	Downregulation
FAR2	7.72e-05	8.46e-07	-7.32019	5.9906	-2.11545	Downregulation
FBLN2	6.36e-05	6.4e-07	-7.47022	6.26596	-2.65093	Downregulation
FCAR	0.0037	0.000239	-4.56712	0.404962	-2.21215	Downregulation
FER1L4	0.00357	0.000225	-4.59401	0.463331	-2.30722	Downregulation
FHL1	0.000328	7.36e-06	-6.20834	3.84959	-3.24496	Downregulation
FKBP10	4.08e-05	3.11e-07	-7.86537	6.97573	-4.00242	Downregulation
FN1	0.00165	7.32e-05	-5.1093	1.57272	-3.07573	Downregulation
FSCN1	0.000159	2.49e-06	-6.75461	4.9234	-3.03193	Downregulation
FXYD5	0.000105	1.32e-06	-7.08348	5.54953	-2.0925	Downregulation
FYB	0.00137	5.49e-05	-5.24375	1.85857	-2.40352	Downregulation
GAL3ST1	0.00288	0.000164	-4.73825	0.775777	-2.26747	Downregulation
GBP2	0.00212	0.000105	-4.9431	1.21712	-2.1775	Downregulation
GDPD5	0.00528	0.000384	-4.3517	-0.063782	-2.11073	Downregulation
GJA1	0.0157	0.0017	-3.68195	-1.52295	-2.24702	Downregulation
GJA4	0.000275	5.64e-06	-6.34054	4.11324	-2.62544	Downregulation
GKN1	0.0344	0.00503	-3.19353	-2.56901	-2.11141	Downregulation
GM2A	0.000299	6.36e-06	-6.28074	3.99428	-2.21159	Downregulation
GMFG	0.0129	0.0013	-3.802	-1.26235	-2.2357	Downregulation
GNGT1	0.00138	5.53e-05	-5.2403	1.85125	-2.23939	Downregulation
GNLY	0.000561	1.55e-05	-5.84294	3.10876	-2.51348	Downregulation
GUSBP9///GUSBP3	0.0592	0.0107	-2.84588	-3.28978	-2.3934	Downregulation
GZMK	4.9e-05	4.02e-07	-7.72351	6.72349	-2.08972	Downregulation
HAPLN1	1.57e-05	7.13e-08	-8.70978	8.41828	-2.53494	Downregulation
HCK	0.0054	0.000395	-4.33869	-0.092142	-2.14641	Downregulation
HEY1	0.00271	0.00015	-4.77886	0.863497	-3.62155	Downregulation
HIGD1B	0.00892	0.000799	-4.02207	-0.782936	-2.5501	Downregulation
HILPDA	1.03e-05	3.86e-08	-9.07724	9.01535	-3.23658	Downregulation
HIST1H2AE	0.000107	1.38e-06	-7.061	5.50723	-2.44675	Downregulation
HK2	3.64e-07	2.51e-10	-12.5254	13.8166	-3.71977	Downregulation
HLA-DOB	0.00263	0.000142	-4.80432	0.918453	-2.24517	Downregulation
HLA-DPA1	0.00168	7.52e-05	-5.09728	1.5471	-2.24817	Downregulation
HLA-DQB1	0.00267	0.000146	-4.79068	0.889007	-2.54398	Downregulation
ID3	0.000581	1.63e-05	-5.82102	3.06376	-2.37909	Downregulation
IGFBP3	0.000443	1.16e-05	-5.98714	3.40319	-3.84329	Downregulation
IGHG1	0.00241	0.000126	-4.85872	1.03569	-2.28771	Downregulation
IGHV3-23///IGHV4-31///IGHM///IGHG4///IGHG3///IGHG1///IGHD///IGHA2///IGHA1///IGH	0.00122	4.62e-05	-5.32471	2.02981	-2.48016	Downregulation
IGHV4-31///IGHM///IGHG3///IGHG1///IGHD///IGHA2///IGHA1///IGH	9.99e-05	1.24e-06	-7.11885	5.61595	-2.14005	Downregulation
IGLJ3	0.00159	6.91e-05	-5.13633	1.63032	-2.28418	Downregulation
IGSF6	1.97e-05	9.82e-08	-8.52182	8.10578	-2.45446	Downregulation
IKZF1	0.000692	2.1e-05	-5.69848	2.81118	-2.45197	Downregulation
IL15RA	0.000205	3.6e-06	-6.56721	4.55972	-2.31611	Downregulation
IL21R	0.00724	0.000592	-4.15695	-0.488599	-2.35509	Downregulation
IL27RA	3.84e-05	2.68e-07	-7.94885	7.12281	-2.92782	Downregulation
INHBA	7.99e-05	8.93e-07	-7.29103	5.9367	-2.68152	Downregulation
INHBB	0.0287	0.00396	-3.3024	-2.3385	-3.02056	Downregulation
ISG20	0.00268	0.000147	-4.78727	0.881654	-2.8235	Downregulation
ITGA4	2.04e-05	1.05e-07	-8.48506	8.04409	-2.681	Downregulation
ITGA5	0.00895	0.000803	-4.01959	-0.78834	-2.16036	Downregulation
ITGB2	0.000443	1.15e-05	-5.98805	3.40504	-2.29053	Downregulation
ITPR3	0.0913	0.0203	-2.54455	-3.88912	-2.38229	Downregulation
KCNAB1	0.00112	4.15e-05	-5.37488	2.1356	-2.08508	Downregulation
KCNE4	0.00151	6.41e-05	-5.17113	1.7044	-2.83699	Downregulation
KCNK3	0.0186	0.00217	-3.57369	-1.75709	-2.13186	Downregulation
KCNMA1	0.0109	0.00104	-3.9037	-1.04101	-2.5225	Downregulation
KIAA0226L	0.00167	7.45e-05	-5.10131	1.55569	-2.10745	Downregulation
KIF20A	9.94e-06	3.5e-08	-9.1373	9.11122	-2.32518	Downregulation
KPNA5	3.92e-05	2.82e-07	-7.91926	7.0708	-2.96736	Downregulation
LAMA4	0.00895	0.000804	-4.01954	-0.788458	-2.38555	Downregulation
LAMP3	0.00151	6.4e-05	-5.17188	1.706	-2.13873	Downregulation
LAPTM5	0.0139	0.00145	-3.75509	-1.36429	-2.47056	Downregulation
LAT2	0.00242	0.000126	-4.85714	1.0323	-2.19377	Downregulation
LCP2	0.000968	3.39e-05	-5.4709	2.3373	-2.52862	Downregulation
LGALS1	0.0623	0.0116	-2.80985	-3.36285	-2.75572	Downregulation
LGALS9	0.00273	0.000151	-4.77565	0.856564	-2.1051	Downregulation
LILRB2	9.84e-07	1.15e-09	-11.3959	12.3907	-2.09769	Downregulation
LMNB1	0.00183	8.41e-05	-5.0454	1.4363	-2.37309	Downregulation
LOC100507472///PCSK6	2.48e-05	1.4e-07	-8.31601	7.75799	-3.31635	Downregulation
LOC100509457///HLA-DQA2///HLA-DQA1	0.000164	2.65e-06	-6.7228	4.86202	-2.56854	Downregulation
LOC101060835///HLA-DQB1	0.000913	3.08e-05	-5.51544	2.43051	-3.01293	Downregulation
LOC101928269///LOC100506403///RUNX1	0.00142	5.77e-05	-5.22029	1.80882	-2.39534	Downregulation
LOC101928916///NNMT	1.88e-05	9.21e-08	-8.55913	8.16819	-4.08127	Downregulation
LOC102725526///IGHV4-31///IGHM///IGHG3///IGHG2///IGHG1///IGHA2///IGHA1///IGH	0.000478	1.27e-05	-5.94133	3.30993	-2.39976	Downregulation
LOX	7.73e-06	2.47e-08	-9.35157	9.44937	-3.51254	Downregulation
LOXL2	0.0721	0.0145	-2.70617	-3.57111	-2.5722	Downregulation
LPCAT1	0.000594	1.68e-05	-5.80405	3.0289	-3.2767	Downregulation
LSP1	0.000145	2.19e-06	-6.81989	5.04891	-2.13555	Downregulation
LST1	0.00669	0.000525	-4.21084	-0.370995	-2.94307	Downregulation
LY86	0.00111	4.09e-05	-5.38192	2.15041	-2.11423	Downregulation
LY96	0.000853	2.78e-05	-5.56395	2.53178	-2.14381	Downregulation
LYZ	0.00738	0.000609	-4.14394	-0.516994	-2.60809	Downregulation
LZTS1	0.00584	0.000435	-4.29608	-0.185036	-3.14864	Downregulation
MCAM	7.59e-05	8.2e-07	-7.33626	6.02025	-2.64542	Downregulation
MCM5	0.000432	1.11e-05	-6.00586	3.44122	-2.34109	Downregulation
MIR6756///MCAM	0.00263	0.000143	-4.80111	0.911519	-2.62795	Downregulation
MIR6787///SLC16A3	0.000433	1.12e-05	-6.00237	3.43413	-3.03235	Downregulation
MMP1	0.0268	0.00359	-3.34721	-2.24311	-2.47652	Downregulation
MNDA	0.00122	4.59e-05	-5.32699	2.03463	-2.61649	Downregulation
MR1	0.00332	0.000201	-4.64461	0.573088	-2.1219	Downregulation
MS4A6A	0.0433	0.00692	-3.04786	-2.87417	-2.26863	Downregulation
MSR1	0.0106	0.001	-3.92052	-1.00436	-2.23027	Downregulation
MTUS1	0.00782	0.000668	-4.10237	-0.607731	-2.31129	Downregulation
MYH11	0.0136	0.00141	-3.76591	-1.34079	-2.2462	Downregulation
MYO1F	0.00612	0.000462	-4.26842	-0.245378	-2.55275	Downregulation
NCF1C///NCF1B///NCF1	0.00378	0.000245	-4.55448	0.377527	-2.41294	Downregulation
NCKAP1L	0.00348	0.000216	-4.61357	0.505789	-2.11576	Downregulation
NDC80	0.00685	0.000545	-4.19402	-0.407718	-2.51751	Downregulation
NDUFA4L2	2.4e-07	1.51e-10	-12.9241	14.29	-6.59448	Downregulation
NETO2	0.000861	2.82e-05	-5.55812	2.51961	-4.16521	Downregulation
NINJ2	3.84e-05	2.66e-07	-7.95268	7.12953	-2.8771	Downregulation
NKG7	1.35e-05	5.79e-08	-8.83347	8.62129	-4.47642	Downregulation
NOD2	0.00513	0.00037	-4.36859	-0.026956	-2.52647	Downregulation
NOL3	0.000222	4.1e-06	-6.50068	4.42942	-4.26268	Downregulation
NPIPA5///NPIPB5///NPIPB11///NPIPB8///LOC613037///NPIPB4///NPIPB3	0.000314	6.86e-06	-6.24373	3.92041	-2.66968	Downregulation
NPTX2	0.000188	3.19e-06	-6.62871	4.67961	-4.97161	Downregulation
NUDT1	0.00135	5.28e-05	-5.26188	1.89698	-2.46154	Downregulation
OLFML2A	0.000913	3.09e-05	-5.51476	2.4291	-2.13536	Downregulation
PECAM1	0.00363	0.000232	-4.57986	0.432639	-2.85823	Downregulation
PFKP	0.00142	5.78e-05	-5.21949	1.80712	-2.55758	Downregulation
PGF	7.87e-05	8.75e-07	-7.30168	5.9564	-3.93713	Downregulation
PGGHG	5.19e-05	4.43e-07	-7.67046	6.62843	-2.56089	Downregulation
PIK3C2B	0.00197	9.52e-05	-4.98798	1.31338	-2.10866	Downregulation
PIP5K1A	1.3e-06	1.78e-09	-11.0839	11.9731	-2.51721	Downregulation
PLA2G7	3.92e-05	2.84e-07	-7.91505	7.06339	-2.43254	Downregulation
PLEK	3.92e-05	2.87e-07	-7.90989	7.05429	-2.40015	Downregulation
PLK2	0.0562	0.00999	-2.87867	-3.22297	-2.15538	Downregulation
PLOD2	0.000122	1.67e-06	-6.9611	5.31835	-2.23277	Downregulation
PLP2	0.00858	0.000759	-4.0451	-0.732701	-2.34248	Downregulation
PLXDC1	0.0515	0.00886	-2.93453	-3.10856	-2.32225	Downregulation
PLXND1	0.000431	1.11e-05	-6.0083	3.44616	-3.41678	Downregulation
PML	0.00047	1.24e-05	-5.95104	3.32973	-2.64187	Downregulation
POU5F1B	0.000318	6.99e-06	-6.23378	3.9005	-2.22843	Downregulation
PPP1R3C	0.00238	0.000123	-4.86865	1.05706	-2.27697	Downregulation
PRC1	0.000174	2.86e-06	-6.684	4.78696	-2.54764	Downregulation
PRF1	0.000663	1.99e-05	-5.72512	2.86625	-2.17289	Downregulation
PSMB8	5.99e-05	5.75e-07	-7.52779	6.37077	-3.07991	Downregulation
PSMB9	0.00221	0.000112	-4.91357	1.15369	-2.18012	Downregulation
PTHLH	0.000116	1.55e-06	-7.001	5.39396	-2.89159	Downregulation
PTPN11	0.00593	0.000444	-4.28644	-0.206061	-2.10526	Downregulation
PTPN22	0.00244	0.000129	-4.8495	1.01585	-2.34813	Downregulation
PTPRC	0.0029	0.000166	-4.73353	0.765572	-2.71721	Downregulation
PXDN	0.00178	8.13e-05	-5.06098	1.4696	-2.20292	Downregulation
PYCARD	3.26e-06	7.47e-09	-10.1143	10.6053	-2.87169	Downregulation
RAB7A	0.0202	0.00244	-3.52037	-1.87203	-2.12846	Downregulation
RAC2	0.00633	0.000485	-4.24636	-0.293498	-2.28109	Downregulation
RGS1	2.95e-06	6.35e-09	-10.2211	10.7614	-4.69637	Downregulation
RGS5	0.000107	1.35e-06	-7.07312	5.53006	-3.27321	Downregulation
RNASE6	0.000123	1.7e-06	-6.95287	5.30271	-2.15322	Downregulation
RNASET2	0.000312	6.79e-06	-6.24842	3.92978	-3.61979	Downregulation
RNF24	0.00312	0.000185	-4.68337	0.657042	-2.66828	Downregulation
RRM2	0.00296	0.00017	-4.72258	0.741881	-2.55688	Downregulation
RTP4	1.69e-05	7.82e-08	-8.65549	8.32852	-2.55401	Downregulation
SAP30	0.000137	2e-06	-6.86623	5.13765	-2.11207	Downregulation
SCARB1	0.00014	2.08e-06	-6.84711	5.10108	-2.52377	Downregulation
SCD	8.11e-05	9.13e-07	-7.27897	5.91438	-2.32521	Downregulation
SCGN	0.000328	7.34e-06	-6.20976	3.85243	-2.69995	Downregulation
SDC3	5.56e-06	1.65e-08	-9.60507	9.84171	-2.37588	Downregulation
SELPLG	0.000917	3.12e-05	-5.51021	2.41957	-2.41243	Downregulation
SERPINH1	0.000137	1.98e-06	-6.87212	5.1489	-3.40626	Downregulation
SIGLEC1	0.00195	9.35e-05	-4.99616	1.33091	-2.56258	Downregulation
SIPA1	0.00703	0.000565	-4.17755	-0.44365	-2.15152	Downregulation
SLA	0.00744	0.000618	-4.13769	-0.530629	-2.72052	Downregulation
SLAMF8	0.00011	1.43e-06	-7.04162	5.4707	-2.51888	Downregulation
SLC15A3	0.000465	1.22e-05	-5.95897	3.34588	-3.39203	Downregulation
SLC1A3	0.000403	9.8e-06	-6.06759	3.56629	-2.48819	Downregulation
SLC2A3	5.34e-05	4.67e-07	-7.64065	6.57484	-3.26281	Downregulation
SLC4A7	0.00278	0.000156	-4.76148	0.825972	-2.57899	Downregulation
SLC6A3	0.00145	6.04e-05	-5.19862	1.76282	-3.06647	Downregulation
SOX11	0.00145	6.06e-05	-5.19767	1.7608	-2.10982	Downregulation
SP100	0.0348	0.00513	-3.18486	-2.5873	-2.22218	Downregulation
SP110	0.000113	1.49e-06	-7.02027	5.43039	-2.73131	Downregulation
SPAG4	0.00555	0.000408	-4.32402	-0.124106	-3.16993	Downregulation
SSTR1	0.00486	0.000343	-4.40312	0.048259	-2.13752	Downregulation
STC2	0.000347	7.95e-06	-6.17062	3.77393	-3.61726	Downregulation
STK10	0.000299	6.41e-06	-6.27738	3.98758	-2.68191	Downregulation
TACC3	0.00878	0.000783	-4.03106	-0.763338	-2.89891	Downregulation
TCF4	1.03e-05	3.83e-08	-9.08275	9.02416	-2.13476	Downregulation
TCP11L1	0.000347	8.01e-06	-6.16696	3.76658	-2.14063	Downregulation
TGFBI	0.000127	1.8e-06	-6.9229	5.24575	-3.09997	Downregulation
THEMIS2	0.000197	3.38e-06	-6.59805	4.6199	-2.13364	Downregulation
TIE1	0.00055	1.51e-05	-5.85774	3.1391	-2.25867	Downregulation
TLR3	0.000325	7.21e-06	-6.21843	3.86979	-2.46835	Downregulation
TLR7	0.018	0.00207	-3.59456	-1.71202	-2.52415	Downregulation
TMCC1	0.0443	0.00712	-3.03493	-2.90105	-2.52284	Downregulation
TMEM45A	0.000279	5.77e-06	-6.32958	4.09147	-2.35091	Downregulation
TMOD2	0.0275	0.00371	-3.33133	-2.27694	-2.14709	Downregulation
TNFAIP6	0.00108	3.96e-05	-5.39699	2.18213	-4.83721	Downregulation
TOP2A	0.127	0.0328	-2.31178	-4.33061	-2.47799	Downregulation
TPSAB1	0.000146	2.24e-06	-6.8086	5.02725	-2.11763	Downregulation
TRAF3IP2	0.0386	0.00595	-3.11674	-2.73038	-2.25022	Downregulation
TRAF3IP3	0.00614	0.000464	-4.26637	-0.249837	-2.37609	Downregulation
TRBC1	0.00183	8.47e-05	-5.04172	1.42842	-3.71853	Downregulation
TREM2	3.98e-08	8.54e-12	-15.3676	16.8906	-3.46327	Downregulation
TRIB3	0.0648	0.0123	-2.78159	-3.41991	-2.13106	Downregulation
TRIM9	0.0236	0.003	-3.42751	-2.07147	-3.17911	Downregulation
TRPA1	0.00311	0.000184	-4.68482	0.660174	-2.32868	Downregulation
TYROBP	0.0234	0.00297	-3.43167	-2.06255	-2.5242	Downregulation
UNC5B	9.35e-05	1.12e-06	-7.17103	5.71362	-2.56124	Downregulation
VCAN	1.03e-05	3.83e-08	-9.08266	9.02402	-3.47091	Downregulation
VEGFA	0.00108	3.91e-05	-5.40241	2.19352	-2.85775	Downregulation
VNN2	0.00792	0.000679	-4.09488	-0.624068	-3.34903	Downregulation
VWF	0.00297	0.00017	-4.72044	0.737266	-3.32726	Downregulation
XYLT2	0.0111	0.00107	-3.89187	-1.06679	-2.56594	Downregulation
YME1L1	0.000731	2.29e-05	-5.65717	2.7256	-2.28791	Downregulation
ZAP70	0.00252	0.000134	-4.82938	0.972486	-2.38339	Downregulation
ZNF426	0.000222	4.1e-06	-6.50094	4.42993	-2.10897	Downregulation
ZNF532	0.0251	0.00326	-3.3899	-2.15196	-2.60347	Downregulation
