# Supplementary material for: System biology approaches identified novel biomarkers and their signaling pathways involved in renal cell carcinoma with different human diseases
Source: Biosci Rep. 2022 Nov 21;42(11):BSR20221108. doi: 10.1042/BSR20221108 (PMC9679400; doi:10.1042/BSR20221108)
Supplement: Supplementary Tables S1-S12 [file BSR-2022-1108_supp.zip › BSR-2022-1108_suppS10.xlsx]

## Sheet: pathway
Table S10: Diffirnet gene identified in this study along with related pathways involved with them.
SampleGroup	Pvalue	OddsRatio	Count	Functions	Group	Genes	Qvalue
ElsevierPathways	2.80648e-05	11.58	6	Proteins Involved in Arterial Hypertension	Metabolism	[ARG2, PTGER1, SCNN1B, ALB, FN1, CYP17A1]	0.00686955
ElsevierPathways	5.51771e-05	13.85	5	Proteins Involved in Diabetic Nephropathy	Metabolism	[ARG2, MME, CCL20, ALB, FN1]	0.00686955
ElsevierPathways	0.000103726	12.06	5	Proteins Involved in Atherosclerosis	Metabolism	[ARG2, VCAN, ALB, FN1, PTPN11]	0.00860922
ReactomePathways	0.000329263	3.64	13	Metabolism	Metabolism	[SCARB1, MGAM, ARG2, CYP4F3, BBOX1, SLC4A1, GLYAT, CYP17A1, ALDH4A1, VCAN, ALB, PNPLA3, MT1H]	0.0865963
ElsevierPathways	0.000414699	80.57	2	Advanced Glycation End Products in Diabetes	Metabolism	[ARG2, FN1]	0.022371
ElsevierPathways	0.000479666	21.87	3	Proteins Involved in Helicobacter Infections	Metabolism	[CCL20, PTPN11, OLFM4]	0.022371
WikiPathways	0.000571587	20.54	3	Folate Metabolism	Metabolism	[SCARB1, GPX3, ALB]	0.0491541
ElsevierPathways	0.000718746	59.08	2	Aldosterone Renal Effects	Infection	[SCNN1B, KCNJ1]	0.022371
ElsevierPathways	0.000718746	59.08	2	Proteins Involved in Bronchiectasis	Metabolism	[SCNN1B, FN1]	0.022371
ElsevierPathways	0.000718746	59.08	2	Aldosterone Signaling in Arterial Hypertension	Metabolism	[SCNN1B, KCNJ1]	0.022371
WikiPathways	0.00088985	10.28	4	Metapathway biotransformation Phase I and II	Metabolism	[GPX3, CYP4F3, GLYAT, CYP17A1]	0.0491541
ReactomePathways	0.000901016	52.12	2	HDL-mediated lipid transport	Metabolism	[SCARB1, ALB]	0.118484
WikiPathways	0.00119888	15.75	3	Selenium Micronutrient Network	Metabolism	[SCARB1, GPX3, ALB]	0.0491541
ElsevierPathways	0.00132513	42.18	2	Angiotensin-Aldosterone System Activation Scheme	Metabolism	[SCNN1B, CYP17A1]	0.0366618
ElsevierPathways	0.0015666	38.51	2	Blood-Brain Barrier Disruption in Epileptiform Disorders	Infection	[ALB, SLC1A3]	0.0390084
ReactomePathways	0.00240655	30.53	2	Inwardly rectifying K+ channels	Metabolism	[KCNJ15, KCNJ1]	0.130327
ReactomePathways	0.0028904	27.67	2	Lipoprotein metabolism	Metabolism	[SCARB1, ALB	0.130327
KEGGPathways	0.00341604	25.29	2	Aldosterone-regulated sodium reabsorption	Metabolism	[SCNN1B, KCNJ1]	0.143259
ReactomePathways	0.00357722	72.27	4	SLC-mediated transmembrane transport	Metabolism	[ALB, SLC1A3, SLC4A1, SLC22A7]	0.130327
WikiPathways	0.00616259	18.43	2	Vitamin B12 metabolism	Metabolism	[SCARB1, ALB]	0.159137
KEGGPathways	0.00616259	18.43	2	Arginine and proline metabolism	Metabolism	[ALDH4A1, ARG2]	0.143259
KEGGPathways	0.00640458	18.05	2	Ovarian steroidogenesis	Infection	[SCARB1, CYP17A1]	0.143259
WikiPathways	0.00715614	17.01	2	IL-4 signaling pathway	Immunity	[PTPN11, GATA3]	0.159137
KEGGPathways	0.0079457	16.08	2	Glutathione metabolism	Metabolism	[NAT8B, GPX3]	0.143259
WikiPathways	0.0090566	14.99	2	TYROBP causal network in microglia	Infection	[BIN2, RGS1]	0.159137
WikiPathways	0.0090566	14.99	2	Oxidation by Cytochrome P450	Metabolism	[CYP4F3, CYP17A1]	0.159137
KEGGPathways	0.0090566	14.99	2	Arachidonic acid metabolism	Metabolism	[GPX3, CYP4F3]	0.143259
ReactomePathways	0.00928672	4.22	5	Hemostasis	Metabolism	[ALB, FN1, PTPN11, KIF20A, GATA3]	0.130327
ReactomePathways	0.00934458	14.74	2	Cytochrome P450 - arranged by substrate type	Metabolism	[CYP4F3, CYP17A1]	0.130327
KEGGPathways	0.0102328	14.03	2	Cortisol synthesis and secretion	Metabolism	[SCARB1, CYP17A1]	0.143259
WikiPathways	0.011157	13.39	2	RAC1/PAK1/p38/MMP2 Pathway	Infection	[FN1, PTPN11]	0.16117
ReactomePathways	0.011157	13.39	2	Amyloid fiber formation	Metabolism	[NAT8B, LYZ]	0.130327
ReactomePathways	0.0114104	6.87	3	Biological oxidations	Metabolism	[CYP4F3, GLYAT, CYP17A1]	0.130327
ReactomePathways	0.011696	108.42	1	Organic anion transport	Metabolism	[SLC22A7]	0.130327
WikiPathways	0.0117929	13	2	Glucocorticoid Receptor Pathway	Immunity	[MGAM, CCL20]	0.16117
KEGGPathways	0.0134506	12.1	2	Thyroid hormone synthesis	Metabolism	[GPX3, ALB]	0.144833
KEGGPathways	0.0137936	11.94	2	Gastric acid secretion	Metabolism	[KCNJ15, KCNJ1]	0.144833
WikiPathways	0.014019	86.73	1	Pilocytic astrocytoma	Infection	[PTPN11]	0.168917
KEGGPathways	0.0189855	10.03	2	Bile secretion	Metabolism	[SCARB1, SLC22A7]	0.177198
KEGGPathways	0.0239884	8.82	2	Amoebiasis	Infection	[ARG2, FN1]	0.201502
