# Supplementary material for: System biology approaches identified novel biomarkers and their signaling pathways involved in renal cell carcinoma with different human diseases
Source: Biosci Rep. 2022 Nov 21;42(11):BSR20221108. doi: 10.1042/BSR20221108 (PMC9679400; doi:10.1042/BSR20221108)
Supplement: Supplementary Tables S1-S12 [file BSR-2022-1108_supp.zip › BSR-2022-1108_suppS11.xlsx]

## Sheet: Enrichment_Analysis_Visualizer_
Table S11: GO Pathways analysis of the gene and related pathways involved with them.
SampleGroup	Pvalue	Count	Odds Ratio	Functions	Genes	Combined Score
CellularComponent	2.21214e-05	10	6.16494	intracellular organelle lumen	ALDH4A1;ARG2;VCAN;BIN2;STC2;ALB;FN1;GLYAT;OLFM4;LYZ	66.0817
MolecularFunction	7.5052e-05	7	7.79709	transition metal ion binding	ARG2;CALB1;MME;ALB;BBOX1;MT1H;LOXL2	74.0515
BiologicalProcess	0.000240327	2	110.806	regulation of neutrophil migration	SLAMF8;OLFM4	923.399
BiologicalProcess	0.000437517	3	22.6057	amyloid fibril formation	NAT8B;CALB1;LYZ	174.841
BiologicalProcess	0.000596199	3	20.2368	positive regulation of cell-substrate adhesion	SFRP1;FN1;OLFM4	150.257
BiologicalProcess	0.000718746	2	59.0756	amyloid-beta metabolic process	NAT8B;MME	427.589
BiologicalProcess	0.00075816	3	18.5679	regulation of epithelial to mesenchymal transition	SFRP1;GATA3;LOXL2	133.403
BiologicalProcess	0.00080738	2	55.3806	regulation of B cell differentiation	SFRP1;SLAMF8	394.405
BiologicalProcess	0.00080738	2	55.3806	high-density lipoprotein particle remodeling	SCARB1;ALB	394.405
CellularComponent	0.000849618	5	7.51876	secretory granule lumen	BIN2;ALB;FN1;OLFM4;LYZ	53.163
MolecularFunction	0.000880263	3	17.5998	ligand-gated cation channel activity	SCNN1B;KCNJ15;KCNJ1	123.819
BiologicalProcess	0.000882503	6	5.98801	cellular response to cytokine stimulus	SFRP1;MME;CCL20;FN1;PTPN11;GATA3	42.1122
BiologicalProcess	0.00101419	3	16.7273	regulation of cytokinesis	PRC1;KIF20A;E2F8	115.312
BiologicalProcess	0.0011032	2	46.6292	autonomic nervous system development	FN1;GATA3	317.524
MolecularFunction	0.00111725	5	7.05726	zinc ion binding	CALB1;MME;ALB;BBOX1;MT1H	47.9674
MolecularFunction	0.0015666	2	38.5121	inward rectifier potassium channel activity	KCNJ15;KCNJ1	248.744
MolecularFunction	0.0037894	2	23.9231	N-acyltransferase activity	NAT8B;GLYAT	133.384
MolecularFunction	0.0043834	2	22.1256	active ion transmembrane transporteR	SLC4A1;SLC22A7	120.14
CellularComponent	0.00445022	4	6.51229	endoplasmic reticulum lumen	VCAN;STC2;ALB;FN1	35.2628
MolecularFunction	0.00470167	3	9.58027	organic anion transmembrane transporter	SLC1A3;SLC4A1;SLC22A7	51.3487
MolecularFunction	0.00501764	2	20.5788	copper ion binding	ALB;LOXL2	108.961
CellularComponent	0.00673951	3	8.38171	tertiary granule	MGAM;OLFM4;LYZ	41.9066
CellularComponent	0.00741514	2	16.6876	tertiary granule lumen	OLFM4;LYZ	81.84
MolecularFunction	0.00767833	2	16.3778	secondary active transmembrane transporter	SLC4A1;SLC22A7	79.7492
CellularComponent	0.00934458	2	14.7356	specific granule lumen	OLFM4;LYZ	68.8586
CellularComponent	0.010845	2	13.5986	platelet alpha granule lumen	ALB;FN1	61.521
CellularComponent	0.011696	1	108.418	lysine N-acetyltransferase activity, acting on acetyl phosphate as donor	MGAM	482.301
CellularComponent	0.0120298	4	4.84339	collagen-containing extracellular matrix	SFRP1;VCAN;FN1;LOXL2	21.4096
CellularComponent	0.0189411	8	2.62539	integral component of plasma membrane	MME;PTGER1;SCNN1B;KCNJ15;SLC1A3;SLC4A1;KCNJ1;SLC22A7	10.4134
CellularComponent	0.0189855	2	10.0328	platelet alpha granule lumen	ALB;FN1	39.7709
