# Supplementary material for: System biology approaches identified novel biomarkers and their signaling pathways involved in renal cell carcinoma with different human diseases
Source: Biosci Rep. 2022 Nov 21;42(11):BSR20221108. doi: 10.1042/BSR20221108 (PMC9679400; doi:10.1042/BSR20221108)
Supplement: Supplementary Tables S1-S12 [file BSR-2022-1108_supp.zip › BSR-2022-1108_suppS12.xlsx]

## Sheet: TF-Gene Network
Table S12: List of the TF and mi-RNA gene netowrk
TF-Gene Network
ID	TF Label	Degree	Betweenness
2296	FOXC1	22	267.1
2300	FOXL1	18	182
2624	GATA2	13	88.17
4782	NFIC	12	93.42
7528	YY1	11	59.12
7392	USF2	10	86.04
8659	ALDH4A1	10	74.68
3725	JUN	10	68.17
6722	SRF	10	49.78
3772	KCNJ15	9	64.71
2335	FN1	9	64.68
7020	TFAP2A	9	59.84
1869	E2F1	9	58.43
5996	RGS1	9	57.31
2625	GATA3	9	56.95
23779	ARHGAP8	9	53.53
5468	PPARG	9	39.32
138046	RALYL	8	42.87
4069	LYZ	8	42.65
8614	STC2	7	44.24
4051	CYP4F3	7	36.77
10112	KIF20A	7	36.03
5970	RELA	7	33.44
7157	TP53	7	33.34
8972	MGAM	7	29.5
4790	NFKB1	7	26.62
4800	NFYA	7	22.57
6774	STAT3	7	18.8
79733	E2F8	6	28.59
384	ARG2	6	26.06
4205	MEF2A	6	25.96
2878	GPX3	6	25.24
1462	VCAN	6	24.92
6338	SCNN1B	6	24.08
3758	KCNJ1	6	23.4
10752	CHL1	6	21.34
1385	CREB1	6	18.85
25988	HINFP	6	18.15
860	RUNX2	6	15.74
1051	CEBPB	6	14.66
1820	ARID3A	6	11.79
2619	GAS1	5	19.13
80339	PNPLA3	5	18.78
5781	PTPN11	5	17.88
6422	SFRP1	5	17.59
56833	SLAMF8	5	15.22
4311	MME	5	12.76
8424	BBOX1	5	12.72
793	CALB1	5	11.54
6507	SLC1A3	5	10.65
6521	SLC4A1	4	9.88
4496	MT1H	4	9.63
10864	SLC22A7	4	9.59
6364	CCL20	4	9.4
9055	PRC1	4	8.32
114088	TRIM9	3	6.02
5731	PTGER1	3	5.16
949	SCARB1	2	0.88
miRNA-Gene Network
ID	miRNA label	Degree	Betweenness
MIMAT0000083	hsa-mir-26b-5p	4	133.91
MIMAT0000765	hsa-mir-335-5p	4	101.3
MIMAT0000092	hsa-mir-92a-3p	4	97.85
MIMAT0000422	hsa-mir-124-3p	3	93.48
MIMAT0000222	hsa-mir-192-5p	3	79.41
MIMAT0004680	hsa-mir-130b-5p	3	74.06
MIMAT0000275	hsa-mir-218-5p	4	65.76
MIMAT0002824	hsa-mir-498	3	65
MIMAT0022484	hsa-mir-5692a	3	40.5
MIMAT0022939	hsa-mir-939-3p	3	39.52
MIMAT0022256	hsa-mir-4524b-3p	3	38.09
MIMAT0000084	hsa-mir-27a-3p	2	34.53
MIMAT0000416	hsa-mir-1-3p	2	33.16
MIMAT0000242	hsa-mir-129-5p	3	21.43
