# Supplementary material for: System biology approaches identified novel biomarkers and their signaling pathways involved in renal cell carcinoma with different human diseases
Source: Biosci Rep. 2022 Nov 21;42(11):BSR20221108. doi: 10.1042/BSR20221108 (PMC9679400; doi:10.1042/BSR20221108)
Supplement: Supplementary Tables S1-S12 [file BSR-2022-1108_supp.zip › BSR-2022-1108_suppS2.xlsx]

## Sheet:  UP
Table S2: List of OB normalized upregulated and down regulated genes (GSE9624)
Gene.symbol	adj.P.Val	P.Value	t	B	logFC	Expression Pattern
ABHD11	0.5782	0.0241	2.59166	-3.18969	2.20672	Upregulation
ACKR2	0.5417	0.00438	3.52395	-1.87331	2.12721	Upregulation
ACPP	0.5909	0.0495	2.19168	-3.74772	2.22682	Upregulation
ADAMTS9	0.5798	0.0305	2.46213	-3.37244	2.49806	Upregulation
ALDH1A3	0.5885	0.041	2.29772	-3.60186	2.0317	Upregulation
ALS2CR11	0.0738	1.08e-05	7.33009	2.15324	3.77204	Upregulation
AMER2	0.5798	0.03	2.47118	-3.35973	2.03028	Upregulation
ANLN	0.5774	0.0158	2.8223	-2.86198	3.02847	Upregulation
APCDD1L-AS1	0.5153	0.00188	3.99598	-1.23643	2.46589	Upregulation
APEX2	0.5835	0.0386	2.33075	-3.55606	2.04134	Upregulation
ARAP3	0.1344	2.88e-05	6.61447	1.58845	2.5993	Upregulation
ARF6	0.5782	0.0245	2.58265	-3.20244	2.05096	Upregulation
ARG2	0.5874	0.0394	2.31926	-3.57201	2.00566	Upregulation
ARHGEF2	0.5642	0.00651	3.30637	-2.17618	2.58604	Upregulation
ATG9B	0.0738	1.02e-05	7.37574	2.18667	2.02419	Upregulation
ATL3	0.3524	0.000559	4.6982	-0.355319	2.41764	Upregulation
ATP11A	0.5798	0.0296	2.47886	-3.34891	2.06978	Upregulation
ATP9B	0.5798	0.0309	2.455	-3.38246	2.02604	Upregulation
BCAS4	0.5782	0.0167	2.79188	-2.90528	2.26217	Upregulation
BCAT1	0.5832	0.0366	2.36099	-3.51399	2.28482	Upregulation
BHLHE40	0.5417	0.00478	3.47611	-1.93948	2.79527	Upregulation
BICDL1	0.5153	0.00239	3.86149	-1.41465	2.14726	Upregulation
C11orf58	0.5592	0.00589	3.36076	-2.10002	2.53562	Upregulation
C12orf74	0.5782	0.026	2.55031	-3.24818	2.12279	Upregulation
C16orf95	0.5782	0.017	2.78067	-2.92123	2.15729	Upregulation
C1S	0.5782	0.0195	2.70743	-3.02542	2.90416	Upregulation
C9orf116	0.5417	0.00446	3.5147	-1.88608	2.13218	Upregulation
CA12	0.5832	0.0365	2.3618	-3.51286	2.01619	Upregulation
CACNA1B	0.5642	0.00771	3.21349	-2.30678	2.56532	Upregulation
CACUL1	0.526	0.00276	3.78028	-1.52359	2.14752	Upregulation
CARS	0.5885	0.0408	2.30057	-3.59792	2.00947	Upregulation
CASC4	0.5153	0.0018	4.02225	-1.20195	2.04763	Upregulation
CCDC169-SOHLH2///SOHLH2	0.5727	0.0119	2.97514	-2.64445	2.38082	Upregulation
CCDC54	0.5727	0.0142	2.87924	-2.78091	2.01454	Upregulation
CCDC7	0.5832	0.0363	2.36457	-3.509	2.13335	Upregulation
CCL15-CCL14///CCL15	0.3579	0.0006	4.65628	-0.405434	2.7397	Upregulation
CD19	0.2637	0.000179	5.39557	0.430025	2.90893	Upregulation
CD28	0.5715	0.011	3.01834	-2.58307	2.74723	Upregulation
CDC45	0.5642	0.00817	3.18216	-2.35099	2.89276	Upregulation
CDK1	0.5727	0.0141	2.88598	-2.77131	2.34139	Upregulation
CENPM	0.5417	0.00426	3.53945	-1.85193	2.97422	Upregulation
CEP170P1///CEP170	0.5642	0.009	3.12912	-2.42596	2.03997	Upregulation
CEP44	0.5417	0.00448	3.51144	-1.89059	2.02821	Upregulation
CFB	0.5727	0.0123	2.95987	-2.66617	2.506	Upregulation
CHEK1	0.5661	0.0102	3.05859	-2.52592	3.23217	Upregulation
CHL1	0.5417	0.00445	3.51537	-1.88515	2.21901	Upregulation
CHM	0.4976	0.00127	4.21981	-0.946257	2.21564	Upregulation
CHURC1-FNTB///FNTB	0.5153	0.00168	4.06037	-1.15211	2.62972	Upregulation
CLCA2	0.4797	0.00111	4.29803	-0.846835	2.5926	Upregulation
CLEC3A	0.5153	0.00146	4.14174	-1.04652	2.40566	Upregulation
COL11A1	0.5642	0.00837	3.16886	-2.36978	2.1511	Upregulation
CPNE4	0.5837	0.0388	2.32791	-3.56	2.24178	Upregulation
CR1	0.5832	0.0354	2.37977	-3.4878	2.10612	Upregulation
CR1L///CR1	0.5363	0.00326	3.68706	-1.64977	3.24286	Upregulation
CRISP1	0.5417	0.00482	3.47159	-1.94574	3.08067	Upregulation
CSGALNACT2	0.5642	0.00687	3.2765	-2.21809	3.16944	Upregulation
CST9	0.5555	0.0053	3.41882	-2.01904	2.26881	Upregulation
CTAGE11P	0.5642	0.00846	3.16312	-2.37789	2.15587	Upregulation
CYP17A1	0.4694	0.00101	4.35287	-0.777782	2.14711	Upregulation
CYP1B1	0.5782	0.018	2.74996	-2.96494	2.20317	Upregulation
CYP3A7-CYP3A51P	0.5582	0.00545	3.40363	-2.0402	2.09438	Upregulation
CYTH3	0.5832	0.0345	2.39389	-3.46808	2.82903	Upregulation
DEPDC4	0.5782	0.0186	2.73268	-2.98952	2.08005	Upregulation
DIAPH3-AS1	0.5782	0.0179	2.7542	-2.95891	2.21666	Upregulation
DNAJC9	0.5727	0.0142	2.88077	-2.77873	2.23082	Upregulation
DUOX1	0.5892	0.0479	2.20994	-3.72275	2.12887	Upregulation
E2F8	0.1625	4.76e-05	6.26574	1.2836	2.73816	Upregulation
EDA	0.5832	0.0348	2.38846	-3.47567	2.25355	Upregulation
EHF	0.5885	0.0402	2.30858	-3.58682	2.28252	Upregulation
EIF5A	0.5658	0.0102	3.06215	-2.52087	2.464	Upregulation
ENG	0.5642	0.00947	3.1016	-2.46494	2.16152	Upregulation
EPHA5	0.5417	0.00436	3.52606	-1.87039	2.16943	Upregulation
EPHB3	0.1947	9.61e-05	5.79512	0.838947	2.55609	Upregulation
EPYC	0.5153	0.0015	4.12456	-1.06872	2.20876	Upregulation
EXOSC6	0.5417	0.00453	3.50585	-1.89832	2.156	Upregulation
EZR	0.5153	0.00195	3.97533	-1.26362	2.29413	Upregulation
F5	0.5153	0.00191	3.98686	-1.24843	2.96974	Upregulation
FAAP20	0.5751	0.0144	2.87199	-2.79123	2.08469	Upregulation
FAM132A	0.5727	0.0138	2.89718	-2.75537	2.15856	Upregulation
FAM83D	0.5318	0.00299	3.73661	-1.58255	2.65506	Upregulation
FANCB	0.5226	0.00259	3.81518	-1.47665	2.2658	Upregulation
FAR1	0.5727	0.0117	2.98629	-2.62861	2.39187	Upregulation
FAXC	0.5782	0.0197	2.70196	-3.03319	2.21141	Upregulation
FBN2	0.5661	0.0105	3.04752	-2.54163	2.44341	Upregulation
FCRL1	0.5832	0.0377	2.34469	-3.53668	2.29106	Upregulation
FGF7	0.5432	0.00498	3.45365	-1.97063	2.57872	Upregulation
FN1	0.5801	0.0316	2.44137	-3.40159	2.00424	Upregulation
FOCAD	0.5417	0.00403	3.57002	-1.80984	3.16807	Upregulation
GABRG1	0.5878	0.0397	2.31509	-3.57779	2.27683	Upregulation
GAS1	0.5727	0.0138	2.89566	-2.75754	2.36508	Upregulation
GDPD1	0.5417	0.00475	3.47976	-1.93442	2.09632	Upregulation
GINS4	0.5679	0.0106	3.04117	-2.55064	2.16608	Upregulation
GJA5	0.5782	0.018	2.75141	-2.96288	3.02377	Upregulation
GLCCI1	0.5153	0.00146	4.14053	-1.04808	2.0304	Upregulation
GLYR1	0.1463	4.01e-05	6.38242	1.38787	2.92344	Upregulation
GREM1	0.5414	0.00368	3.61992	-1.74138	2.58899	Upregulation
GRIA3	0.3426	0.000439	4.84286	-0.18489	2.40604	Upregulation
GRIK2	0.5592	0.00601	3.35028	-2.11467	2.76119	Upregulation
GTPBP2	0.5782	0.0248	2.57477	-3.21359	2.12582	Upregulation
HCRTR2	0.5801	0.0317	2.44026	-3.40314	2.19507	Upregulation
HELLS	0.5685	0.0107	3.03346	-2.56159	2.02929	Upregulation
HIPK1-AS1	0.5801	0.0312	2.44828	-3.39189	2.19909	Upregulation
HJURP	0.5764	0.015	2.84913	-2.82378	2.02794	Upregulation
HMMR	0.5153	0.00169	4.05641	-1.15728	3.29719	Upregulation
HP	0.5782	0.026	2.55055	-3.24784	2.01563	Upregulation
HPR///HP	0.5782	0.0256	2.55874	-3.23626	2.1019	Upregulation
HRASLS	0.5832	0.036	2.36989	-3.50158	2.3171	Upregulation
HSP90AB1	0.5782	0.0269	2.53086	-3.27564	2.4315	Upregulation
HSPA4	0.5782	0.0227	2.62396	-3.14392	2.68963	Upregulation
IGFL2	0.5153	0.00185	4.00404	-1.22585	2.20857	Upregulation
IGLV1-44	0.5798	0.0304	2.46272	-3.37161	2.04283	Upregulation
IL24	0.5798	0.0288	2.49369	-3.32804	2.13885	Upregulation
IMPG2	0.5782	0.0175	2.7667	-2.94111	2.2942	Upregulation
ITGB8	0.326	0.000385	4.92255	-0.092679	2.00238	Upregulation
JAM3	0.5832	0.0374	2.34836	-3.53158	3.23384	Upregulation
KCNK1	0.5417	0.00442	3.51967	-1.87922	2.52783	Upregulation
KCNK15	0.1344	3.44e-05	6.48926	1.48133	3.60529	Upregulation
KDM1B	0.0738	9.81e-06	7.40262	2.20621	3.35595	Upregulation
KDSR	0.5153	0.00169	4.05685	-1.1567	2.83544	Upregulation
KIAA0825	0.5777	0.0162	2.80981	-2.87976	2.12097	Upregulation
KIAA1549L	0.526	0.00275	3.78181	-1.52153	2.60156	Upregulation
KIF20A	0.5717	0.0113	3.00738	-2.59863	2.29504	Upregulation
KIF4A	0.5782	0.0165	2.79877	-2.89547	2.31611	Upregulation
KLHL4	0.5798	0.029	2.48964	-3.33374	2.36527	Upregulation
KRTAP9-8///KRTAP9-2	0.5473	0.00511	3.43955	-1.99022	2.00791	Upregulation
LAYN	0.5801	0.0316	2.44221	-3.40042	2.54313	Upregulation
LINC00221	0.5751	0.0145	2.86838	-2.79637	2.12567	Upregulation
LINC00282	0.5798	0.0307	2.45883	-3.37708	2.18934	Upregulation
LINC00661	0.5646	0.00964	3.09139	-2.4794	2.00801	Upregulation
LINC00664	0.5727	0.0126	2.94576	-2.68624	2.02198	Upregulation
LINC00900	0.5153	0.00168	4.06095	-1.15135	2.51134	Upregulation
LINC01012	0.3882	0.00071	4.55724	-0.525136	2.52892	Upregulation
LINC01442	0.5642	0.00774	3.21124	-2.30995	2.18407	Upregulation
LMAN1	0.5363	0.00333	3.6763	-1.66441	2.27568	Upregulation
LMBRD2	0.5782	0.02	2.6947	-3.04351	2.02075	Upregulation
LOC100129884	0.5782	0.0223	2.63477	-3.1286	2.21365	Upregulation
LOC100293211	0.5153	0.00181	4.01673	-1.20918	2.44874	Upregulation
LOC100509457///HLA-DQA1	0.5782	0.019	2.72091	-3.00626	2.92959	Upregulation
LOC101927798	0.5727	0.0128	2.93498	-2.70158	2.78897	Upregulation
LOC101928167	0.5832	0.0368	2.35699	-3.51956	2.35122	Upregulation
LOC101928401	0.5727	0.0136	2.90427	-2.74529	2.02873	Upregulation
LOC101928851	0.368	0.000639	4.61901	-0.450269	2.20446	Upregulation
LOC101929512	0.5658	0.0101	3.06597	-2.51545	2.90182	Upregulation
LOC101930361///LOC101929970///CHRFAM7A///CHRNA7	0.5727	0.0115	2.99424	-2.61731	2.4256	Upregulation
LOC101930370	0.5417	0.00444	3.51615	-1.88407	2.12041	Upregulation
LOC105371622	0.5153	0.00164	4.07475	-1.13337	2.86075	Upregulation
LOC440934	0.5782	0.0199	2.6955	-3.04237	2.03722	Upregulation
LOC574538	0.5417	0.0043	3.534	-1.85944	2.22704	Upregulation
LOC643923///ELMOD1	0.5801	0.0319	2.43609	-3.409	2.24443	Upregulation
LOXL2	0.3506	0.000483	4.7862	-0.251171	2.2176	Upregulation
LRRC28	0.5363	0.00325	3.68867	-1.64758	2.88963	Upregulation
LYVE1	0.5642	0.00708	3.26024	-2.24096	2.27262	Upregulation
LYZ	0.5835	0.0387	2.32938	-3.55796	2.89264	Upregulation
MAF	0.5592	0.00595	3.35591	-2.10681	2.46267	Upregulation
MAML3	0.3183	0.000309	5.05721	0.06042	2.65696	Upregulation
MANEA	0.5153	0.00153	4.11232	-1.08456	2.77388	Upregulation
MCM10	0.5782	0.0233	2.60899	-3.16515	2.15496	Upregulation
MCM4	0.5284	0.00283	3.76619	-1.54258	2.03728	Upregulation
MCMDC2	0.5363	0.00337	3.66871	-1.67476	3.19575	Upregulation
MED20	0.5801	0.0309	2.45368	-3.38431	2.06013	Upregulation
METTL15	0.5153	0.00206	3.9433	-1.30591	2.55221	Upregulation
MGC12916	0.5153	0.00204	3.94907	-1.29828	3.07711	Upregulation
MIR1204///PVT1	0.5782	0.0178	2.75858	-2.95267	2.00123	Upregulation
MIR612///NEAT1	0.5782	0.0236	2.60297	-3.17368	2.14004	Upregulation
MKI67	0.5782	0.0171	2.77954	-2.92285	2.63756	Upregulation
MLXIP	0.5727	0.0143	2.87665	-2.7846	2.38266	Upregulation
MMAA	0.5642	0.00798	3.19465	-2.33336	2.27796	Upregulation
MOV10	0.5153	0.00222	3.90359	-1.35856	2.00041	Upregulation
MTBP	0.5646	0.00962	3.09301	-2.47711	2.30836	Upregulation
MTG2	0.5764	0.0147	2.86243	-2.80484	2.02702	Upregulation
MTHFD2L	0.5727	0.013	2.92962	-2.70921	2.24079	Upregulation
MYO1B	0.5782	0.0236	2.60281	-3.17389	2.09403	Upregulation
NADSYN1	0.5782	0.0272	2.52386	-3.28552	2.15029	Upregulation
NAV3	0.565	0.00969	3.08894	-2.48288	2.12188	Upregulation
NECTIN2	0.5395	0.00366	3.62333	-1.73672	2.86082	Upregulation
NEK9	0.0551	2.41e-06	8.52215	2.93505	2.95875	Upregulation
NEU3	0.3506	0.00048	4.78963	-0.247146	2.42138	Upregulation
NFIB	0.5782	0.0213	2.65995	-3.09287	2.14811	Upregulation
NLRC4	0.5832	0.0345	2.394	-3.46793	2.20117	Upregulation
ODF2L	0.5782	0.0208	2.67263	-3.07486	2.13916	Upregulation
ODF3L1	0.5782	0.024	2.59448	-3.1857	2.01715	Upregulation
OTULIN	0.5764	0.0149	2.85447	-2.81617	2.44843	Upregulation
PADI2	0.3159	0.000295	5.08554	0.092194	3.015	Upregulation
PDPN	0.5417	0.00455	3.50264	-1.90275	2.12918	Upregulation
PEX2	0.0738	1.06e-05	7.34037	2.16079	2.43328	Upregulation
PLA2G2A	0.5591	0.00565	3.38425	-2.06722	2.41013	Upregulation
PLEC	0.5642	0.0082	3.18007	-2.35394	2.53661	Upregulation
PLK4	0.2804	0.000241	5.20951	0.229456	2.32943	Upregulation
PLXNC1	0.5417	0.00438	3.52386	-1.87343	2.26608	Upregulation
PMFBP1	0.5363	0.00305	3.72535	-1.59779	2.26207	Upregulation
PNPLA3	0.5717	0.0113	3.0069	-2.59932	2.39631	Upregulation
PPA2	0.5782	0.0247	2.57774	-3.20939	2.29519	Upregulation
PRC1	0.5417	0.00373	3.61343	-1.75027	2.14314	Upregulation
PRO2958	0.5642	0.00807	3.18854	-2.34198	2.27231	Upregulation
PSD4	0.5058	0.0013	4.20425	-0.966155	2.77321	Upregulation
PSPC1	0.5889	0.0474	2.21603	-3.7144	2.21731	Upregulation
PTGIS	0.5832	0.0376	2.34629	-3.53445	2.2541	Upregulation
PTPN11	0.1885	8.96e-05	5.84113	0.884156	2.94792	Upregulation
PTPN14	0.5902	0.0483	2.20536	-3.72901	2.05456	Upregulation
RAB3B	0.5764	0.0151	2.84831	-2.82494	2.27224	Upregulation
RALGPS2	0.5658	0.0101	3.06765	-2.51306	2.20043	Upregulation
RALYL	0.5782	0.0277	2.51531	-3.29758	2.37815	Upregulation
RARB	0.37	0.000661	4.59912	-0.474303	2.09932	Upregulation
RARRES1	0.5727	0.0117	2.98813	-2.62599	2.28587	Upregulation
RBMXL2	0.4904	0.00117	4.26875	-0.88393	3.12042	Upregulation
REPIN1	0.5153	0.00148	4.13064	-1.06086	2.47676	Upregulation
RGL4	0.5642	0.00645	3.31143	-2.16907	2.40651	Upregulation
RGS4	0.5642	0.00856	3.15657	-2.38715	2.09156	Upregulation
RIPK4	0.5626	0.00612	3.34051	-2.12834	2.25114	Upregulation
RP1L1	0.5153	0.00209	3.93677	-1.31455	2.4779	Upregulation
SAMD5	0.5318	0.00296	3.74191	-1.57538	2.65823	Upregulation
SCAND2P	0.5417	0.00387	3.59255	-1.77889	2.1273	Upregulation
SCG5	0.5782	0.0227	2.62437	-3.14334	2.4025	Upregulation
SEC61A1	0.5832	0.0329	2.42054	-3.4308	2.26863	Upregulation
SEMG1	0.5363	0.00322	3.69413	-1.64016	2.08282	Upregulation
SERPINA3	0.5417	0.00469	3.48666	-1.92486	2.0207	Upregulation
SERPINE2	0.5417	0.00485	3.46832	-1.95028	2.29765	Upregulation
SH3PXD2B	0.5417	0.00429	3.53504	-1.85801	2.9987	Upregulation
SHCBP1	0.5642	0.00893	3.1332	-2.4202	2.37471	Upregulation
SKA1	0.5642	0.00899	3.1297	-2.42515	2.2448	Upregulation
SKP2	0.5642	0.00904	3.12703	-2.42893	2.15384	Upregulation
SLC11A1	0.5391	0.00365	3.62524	-1.7341	2.12985	Upregulation
SLC1A3	0.5153	0.00153	4.1127	-1.08407	2.20878	Upregulation
SLC22A7	0.5642	0.00667	3.2932	-2.19465	2.38848	Upregulation
SLC25A37	0.5766	0.0154	2.83684	-2.84127	2.0702	Upregulation
SLC4A4	0.5685	0.0107	3.03418	-2.56056	2.03205	Upregulation
SLC5A7	0.5782	0.0187	2.7308	-2.9922	2.36485	Upregulation
SLC6A6	0.5782	0.0265	2.53904	-3.26409	2.40296	Upregulation
SLC8A1	0.5801	0.0309	2.454	-3.38387	2.89456	Upregulation
SLC9A9	0.1858	6.35e-05	6.06968	1.10311	3.10724	Upregulation
SNX5	0.5782	0.0184	2.73966	-2.97959	2.1863	Upregulation
SP2	0.5774	0.0159	2.81845	-2.86747	2.25661	Upregulation
SPAG4	0.5363	0.00334	3.67442	-1.66698	2.96633	Upregulation
SPDEF	0.1885	8.23e-05	5.89699	0.938535	3.02398	Upregulation
SPHKAP	0.5642	0.00815	3.18303	-2.34976	2.45839	Upregulation
SPRED1	0.5432	0.00497	3.45398	-1.97017	2.73009	Upregulation
SSX2IP	0.5153	0.0017	4.05158	-1.16358	2.43827	Upregulation
ST6GAL1	0.5832	0.0352	2.38303	-3.48326	2.1896	Upregulation
ST8SIA1	0.5642	0.00629	3.32499	-2.15008	2.21627	Upregulation
STIP1	0.5642	0.00654	3.3034	-2.18033	2.01074	Upregulation
STXBP5-AS1	0.5782	0.0216	2.65227	-3.10377	2.507	Upregulation
SYNPO2L	0.5885	0.0459	2.23388	-3.68991	2.07452	Upregulation
TAF6L	0.5832	0.0346	2.39162	-3.47125	2.06826	Upregulation
TCF3	0.5555	0.00533	3.41559	-2.02355	2.60052	Upregulation
TFR2	0.3236	0.000355	4.97143	-0.036702	2.72845	Upregulation
TFRC	0.5153	0.00215	3.91937	-1.33762	2.50059	Upregulation
THAP2	0.3524	0.000555	4.70258	-0.350103	2.13021	Upregulation
THAP5	0.205	0.000111	5.70378	0.748062	2.59798	Upregulation
TLR8	0.5782	0.0263	2.54256	-3.25912	2.23254	Upregulation
TMPO	0.5782	0.0252	2.56711	-3.22442	2.15157	Upregulation
TNFRSF10B	0.5798	0.0297	2.47648	-3.35228	2.10189	Upregulation
TNFSF14	0.5727	0.0136	2.90379	-2.74597	2.08853	Upregulation
TNPO2	0.5782	0.0169	2.78643	-2.91304	2.61497	Upregulation
TOP1MT	0.5751	0.0144	2.87123	-2.79232	2.46526	Upregulation
TREML2	0.5658	0.00979	3.08317	-2.49106	2.58235	Upregulation
TRIM58	0.368	0.000632	4.6255	-0.442437	2.40838	Upregulation
TRRAP	0.5782	0.019	2.72179	-3.005	2.29429	Upregulation
TTC6	0.326	0.000387	4.92003	-0.09557	2.58553	Upregulation
TTK	0.5782	0.0204	2.68298	-3.06016	2.04593	Upregulation
TUG1	0.5417	0.00425	3.54044	-1.85057	3.26816	Upregulation
UBA6	0.5766	0.0155	2.83416	-2.8451	2.05197	Upregulation
UBE2T	0.5417	0.00416	3.55314	-1.83306	2.78681	Upregulation
UBE3C	0.5798	0.0298	2.47441	-3.35518	3.20693	Upregulation
UGT2A2///UGT2A1	0.5377	0.00353	3.64284	-1.71004	2.70564	Upregulation
VCAN	0.5153	0.00191	3.98675	-1.24857	2.26052	Upregulation
WDR4	0.5865	0.0392	2.32239	-3.56767	2.33661	Upregulation
WRAP53	0.5642	0.00646	3.31023	-2.17076	2.41079	Upregulation
ZDHHC4	0.5417	0.00443	3.5173	-1.8825	2.02961	Upregulation
ZKSCAN1	0.5764	0.0152	2.84497	-2.8297	2.42	Upregulation
ZNF317	0.5815	0.0322	2.43082	-3.41639	2.66785	Upregulation
ZNF568	0.5892	0.0478	2.21133	-3.72084	2.14616	Upregulation
ZNF653	0.5417	0.00378	3.60545	-1.7612	2.71317	Upregulation
ZNF664-FAM101A///FAM101A	0.5885	0.044	2.25809	-3.65661	2.3323	Upregulation
ZNF92	0.5882	0.0398	2.31343	-3.5801	2.0709	Upregulation
ABCA9	0.5884	0.04	-2.31164	-3.58258	-2.07764	Downregulation
ADAMTSL1	0.5153	0.00239	-3.86001	-1.41662	-2.4382	Downregulation
ADGRL2	0.3079	0.000282	-5.11354	0.123454	-2.633	Downregulation
AHNAK	0.5153	0.00251	-3.83373	-1.45178	-2.3357	Downregulation
ALB	0.5153	0.00163	-4.07831	-1.12874	-2.10817	Downregulation
ALDH4A1	0.431	0.000838	-4.46006	-0.644324	-2.05731	Downregulation
ALS2CR11	0.5782	0.0202	-2.68917	-3.05137	-2.3769	Downregulation
ANKMY1	0.1885	8.28e-05	-5.89319	0.934852	-2.50137	Downregulation
ANKS1B	0.5832	0.0364	-2.36444	-3.50918	-2.15428	Downregulation
ARHGEF7-IT1	0.5782	0.0251	-2.56809	-3.22304	-2.07055	Downregulation
ASCL1	0.5774	0.0156	-2.83075	-2.84994	-2.03051	Downregulation
B3GALT2	0.5782	0.027	-2.52798	-3.27971	-2.0461	Downregulation
BBOX1	0.5661	0.0104	-3.05095	-2.53677	-2.30701	Downregulation
BCL2	0.5782	0.0249	-2.57326	-3.21573	-2.18281	Downregulation
BRDT	0.5764	0.0152	-2.84466	-2.83014	-2.79268	Downregulation
BTC	0.5782	0.0243	-2.58561	-3.19826	-2.16308	Downregulation
C16orf74	0.5634	0.00622	-3.33109	-2.14153	-2.15016	Downregulation
C18orf21	0.5782	0.021	-2.66677	-3.08318	-2.31306	Downregulation
C1orf145	0.5782	0.0168	-2.78754	-2.91145	-2.04714	Downregulation
C3orf22	0.5417	0.00397	-3.57787	-1.79905	-2.11351	Downregulation
CADM2	0.5727	0.013	-2.92755	-2.71216	-2.51128	Downregulation
CANX	0.3524	0.000543	-4.71563	-0.334575	-2.82577	Downregulation
CCDC3	0.205	0.00011	-5.7052	0.749483	-2.17476	Downregulation
CCDC7	0.5642	0.00805	-3.19017	-2.33968	-2.06368	Downregulation
CCDC85B	0.5782	0.0233	-2.61058	-3.16289	-2.02844	Downregulation
CD300LG	0.5417	0.00437	-3.52522	-1.87156	-2.30254	Downregulation
CELSR1	0.5782	0.026	-2.54936	-3.24952	-2.10811	Downregulation
CFAP53	0.5582	0.00542	-3.4069	-2.03564	-2.08643	Downregulation
CLUHP3	0.4797	0.00111	-4.29652	-0.848753	-2.29852	Downregulation
CNR1	0.5801	0.0318	-2.43939	-3.40437	-2.09427	Downregulation
CRB1	0.431	0.000868	-4.43975	-0.669453	-2.97641	Downregulation
CRLF1	0.5658	0.0101	-3.06536	-2.51632	-2.13262	Downregulation
CRNDE	0.5642	0.00932	-3.11002	-2.453	-2.15677	Downregulation
CTB-12O2.1	0.5782	0.0248	-2.57507	-3.21317	-2.17843	Downregulation
CYP4B1	0.3426	0.000452	-4.82571	-0.204889	-3.03732	Downregulation
DACH2	0.5417	0.00436	-3.52624	-1.87014	-2.33082	Downregulation
DDX3X	0.5658	0.0099	-3.07741	-2.49922	-2.04234	Downregulation
DEFB114	0.5715	0.0111	-3.01303	-2.59061	-2.75932	Downregulation
DEFB132	0.5835	0.0387	-2.32993	-3.5572	-2.89131	Downregulation
DHX58	0.5766	0.0154	-2.83589	-2.84263	-2.05098	Downregulation
DIRC1	0.5782	0.0262	-2.54478	-3.25598	-2.46859	Downregulation
DMRT2	0.566	0.0102	-3.05974	-2.52429	-2.26144	Downregulation
DNAH1	0.5153	0.00187	-3.99826	-1.23344	-2.2573	Downregulation
DNASE1	0.5727	0.0129	-2.93286	-2.7046	-2.04594	Downregulation
DOPEY2	0.5782	0.0223	-2.63356	-3.13032	-2.43056	Downregulation
DPT	0.556	0.00536	-3.41301	-2.02713	-2.30687	Downregulation
EFNA2	0.4976	0.00127	-4.21776	-0.948874	-2.0357	Downregulation
ENPP1	0.5815	0.0322	-2.43092	-3.41625	-2.06848	Downregulation
EP400	0.5153	0.00199	-3.9628	-1.28013	-2.27886	Downregulation
EPB41L4B	0.5886	0.0466	-2.22625	-3.70039	-2.08199	Downregulation
ERICH1	0.5153	0.00178	-4.02662	-1.19622	-2.53343	Downregulation
FAM149A	0.5782	0.0274	-2.52132	-3.2891	-2.06565	Downregulation
FAM178B	0.5798	0.0294	-2.48265	-3.34358	-2.11086	Downregulation
FAM217A	0.5642	0.00754	-3.22582	-2.28941	-2.14249	Downregulation
FAM71D	0.5801	0.0317	-2.44079	-3.40241	-2.20855	Downregulation
FBXO17	0.5885	0.0421	-2.28312	-3.62206	-2.25361	Downregulation
FHAD1	0.5658	0.0101	-3.06844	-2.51195	-2.00471	Downregulation
FLJ37035	0.565	0.00973	-3.08667	-2.4861	-2.3876	Downregulation
GABRB1	0.5832	0.0342	-2.39833	-3.46188	-2.09175	Downregulation
GAGE12D///GAGE12F///GAGE2A///GAGE12H///GAGE12E///GAGE12B///GAGE12C///GAGE12G///GAGE12I///GAGE7///GAGE6///GAGE5///GAGE4///GAGE2C	0.5363	0.00343	-3.6601	-1.68649	-2.05473	Downregulation
GALR1	0.5727	0.0128	-2.9352	-2.70126	-2.58879	Downregulation
GATA3	0.1885	8.51e-05	-5.87506	0.917249	-3.92394	Downregulation
GLYAT	0.5642	0.00667	-3.29299	-2.19494	-2.37875	Downregulation
GPR135	0.5798	0.0292	-2.48606	-3.33879	-3.00823	Downregulation
GZMH	0.2859	0.000253	-5.17965	0.196658	-2.22187	Downregulation
HBM	0.5153	0.00217	-3.91434	-1.34429	-2.28738	Downregulation
HHIP	0.5661	0.0105	-3.04469	-2.54564	-2.39938	Downregulation
HIF3A	0.5646	0.00961	-3.09335	-2.47663	-2.53515	Downregulation
HIP1R	0.59	0.0483	-2.2059	-3.72827	-2.2574	Downregulation
HSH2D	0.5642	0.0081	-3.18667	-2.34462	-2.14277	Downregulation
IDO1	0.5363	0.00332	-3.67765	-1.66257	-2.32838	Downregulation
IGHD	0.1885	8.85e-05	-5.84937	0.892218	-2.22213	Downregulation
IKZF3	0.5782	0.0167	-2.79176	-2.90545	-2.49952	Downregulation
IL17RE	0.5153	0.00196	-3.97126	-1.26897	-2.16201	Downregulation
IL23R	0.3506	0.000494	-4.77274	-0.267006	-2.23966	Downregulation
INIP	0.5432	0.00499	-3.45251	-1.97221	-2.73027	Downregulation
INVS	0.5782	0.0189	-2.72511	-3.00029	-2.114	Downregulation
IRX2	0.2637	0.000183	-5.38083	0.414374	-2.49856	Downregulation
ITGB1	0.5642	0.008	-3.1938	-2.33455	-2.27759	Downregulation
ITGBL1	0.5782	0.0183	-2.74181	-2.97653	-2.66918	Downregulation
KCNJ1	0.5782	0.0171	-2.77892	-2.92373	-2.65795	Downregulation
KCNQ5	0.3221	0.000337	-5.00411	0.000457	-2.84436	Downregulation
KCNRG///TRIM13	0.5417	0.00481	-3.47215	-1.94497	-2.77801	Downregulation
KIF25-AS1	0.5592	0.00586	-3.36434	-2.09502	-2.18162	Downregulation
KIF2B	0.5642	0.00866	-3.1501	-2.39629	-2.06331	Downregulation
KRT84	0.205	0.000112	-5.69301	0.737242	-2.65768	Downregulation
LARGE-AS1	0.5626	0.00614	-3.33858	-2.13105	-2.26913	Downregulation
LEFTY1///LEFTY2	0.5892	0.0478	-2.21176	-3.72025	-2.08975	Downregulation
LEP	0.5642	0.00811	-3.18605	-2.3455	-2.10842	Downregulation
LEPROT	0.5153	0.00146	-4.14085	-1.04766	-2.41173	Downregulation
LGI4	0.5417	0.00408	-3.56366	-1.81858	-2.64506	Downregulation
LINC00853	0.5199	0.00256	-3.82297	-1.4662	-2.33092	Downregulation
LINC00894	0.4577	0.000971	-4.37441	-0.750799	-2.1245	Downregulation
LINC00899	0.5642	0.0092	-3.11695	-2.4432	-2.04344	Downregulation
LINC01537	0.5798	0.0297	-2.4769	-3.35168	-2.17485	Downregulation
LOC100131170	0.5832	0.0375	-2.3469	-3.5336	-2.11422	Downregulation
LOC100131655	0.5318	0.00294	-3.74578	-1.57015	-2.10095	Downregulation
LOC100653057///CES1	0.5318	0.00293	-3.74647	-1.56922	-2.55521	Downregulation
LOC100653086	0.2219	0.000128	-5.61058	0.653742	-3.83112	Downregulation
LOC101927792	0.3221	0.000344	-4.99041	-0.015097	-3.88748	Downregulation
LOC101928551	0.5782	0.017	-2.78374	-2.91687	-2.28508	Downregulation
LOC101928841	0.5782	0.0205	-2.67965	-3.06488	-2.17291	Downregulation
LOC101929073	0.5153	0.00175	-4.03586	-1.18413	-2.30906	Downregulation
LOC101929312	0.5727	0.0142	-2.88133	-2.77793	-2.20637	Downregulation
LOC101929680	0.2804	0.000229	-5.24149	0.264396	-2.36829	Downregulation
LOC101929953///LRRC37A5P	0.3861	0.000699	-4.56636	-0.51404	-2.32478	Downregulation
LOC101930400///AKR1C2///AKR1C1	0.5782	0.0205	-2.67899	-3.06583	-2.03222	Downregulation
LOC151760	0.5417	0.00422	-3.54431	-1.84523	-2.01396	Downregulation
LOC285819	0.5642	0.0086	-3.15417	-2.39053	-2.0855	Downregulation
LOC440346	0.1858	6.46e-05	-6.05861	1.09272	-2.38204	Downregulation
LOC728730	0.5318	0.00289	-3.75464	-1.55817	-2.11494	Downregulation
LY6G6E	0.5642	0.00749	-3.2296	-2.28409	-2.22826	Downregulation
MACROD2	0.5859	0.0391	-2.32386	-3.56562	-2.34408	Downregulation
MEOX2	0.5782	0.0207	-2.67545	-3.07085	-2.62401	Downregulation
MIR4454///ESRG	0.5801	0.031	-2.45284	-3.3855	-2.08892	Downregulation
MSTN	0.5782	0.0264	-2.54098	-3.26136	-2.0432	Downregulation
NAT6	0.5642	0.00897	-3.13085	-2.42352	-2.37774	Downregulation
NEFL	0.5153	0.00215	-3.92146	-1.33484	-2.00312	Downregulation
NFATC2	0.5153	0.0024	-3.85945	-1.41738	-2.6704	Downregulation
NPR3	0.5592	0.00602	-3.34881	-2.11673	-2.24431	Downregulation
NQO1	0.5764	0.0148	-2.85744	-2.81194	-2.52928	Downregulation
NUMA1	0.431	0.000878	-4.43308	-0.67773	-2.2721	Downregulation
OOSP2	0.3221	0.000341	-4.99577	-0.00901	-2.93867	Downregulation
OPRM1	0.4727	0.00104	-4.33628	-0.798613	-2.11885	Downregulation
OTUD7B	0.5363	0.00303	-3.7279	-1.59434	-2.00852	Downregulation
PATE1	0.5695	0.0108	-3.03002	-2.56648	-2.21251	Downregulation
PATJ	0.233	0.000141	-5.54897	0.590515	-2.53351	Downregulation
PAX8	0.5153	0.00214	-3.92185	-1.33432	-2.20048	Downregulation
PCYT1B	0.5363	0.00345	-3.65576	-1.69241	-2.13255	Downregulation
PDCL2	0.5592	0.00598	-3.35241	-2.11169	-2.07128	Downregulation
PDE9A	0.5727	0.0137	-2.90051	-2.75064	-2.04801	Downregulation
PDK4	0.3974	0.000741	-4.53192	-0.556027	-2.22488	Downregulation
PDSS2	0.5727	0.0131	-2.92427	-2.71682	-2.20666	Downregulation
PHF8	0.5642	0.00933	-3.10921	-2.45416	-2.70903	Downregulation
PKP1	0.5642	0.00926	-3.11366	-2.44786	-2.86846	Downregulation
PLEKHS1	0.5153	0.00209	-3.9359	-1.3157	-2.22809	Downregulation
PNPLA7	0.5764	0.0152	-2.84328	-2.83211	-2.03667	Downregulation
POLB	0.5727	0.0142	-2.87951	-2.78053	-2.25204	Downregulation
PPP1R14A	0.5782	0.0183	-2.74048	-2.97842	-2.36911	Downregulation
PRCD	0.2623	0.000173	-5.41844	0.454227	-3.83392	Downregulation
PROM2	0.5642	0.00937	-3.10733	-2.45682	-2.1886	Downregulation
PRR5-ARHGAP8///ARHGAP8	0.5764	0.0148	-2.85949	-2.80904	-2.14108	Downregulation
PRSS23	0.1885	8.44e-05	-5.88063	0.922663	-2.31736	Downregulation
PTPN5	0.5417	0.00433	-3.53104	-1.86352	-2.09073	Downregulation
PYDC1	0.5782	0.0225	-2.62909	-3.13665	-2.02446	Downregulation
RAB12	0.5642	0.0081	-3.1867	-2.34458	-2.03726	Downregulation
RAMP2-AS1	0.5832	0.0379	-2.34083	-3.54206	-2.58246	Downregulation
RAPGEF3	0.5642	0.00716	-3.25434	-2.24926	-2.3177	Downregulation
RASGEF1B	0.5153	0.00237	-3.86545	-1.40937	-2.05351	Downregulation
RBM46	0.5751	0.0145	-2.8703	-2.79364	-2.18895	Downregulation
RFX3	0.5782	0.0169	-2.78552	-2.91434	-2.3118	Downregulation
RGL3	0.5782	0.0208	-2.67315	-3.07412	-2.78193	Downregulation
RGS6	0.5363	0.00331	-3.67895	-1.6608	-2.62843	Downregulation
RNF152	0.3524	0.000507	-4.75684	-0.285755	-2.98345	Downregulation
ROS1	0.5832	0.0358	-2.37286	-3.49744	-2.04402	Downregulation
RRAD	0.5782	0.0182	-2.7445	-2.97271	-2.02547	Downregulation
RSAD2	0.5727	0.0124	-2.95292	-2.67605	-2.2027	Downregulation
SCARB1	0.5715	0.0112	-3.01015	-2.5947	-2.04395	Downregulation
SCIN	0.5715	0.0112	-3.00955	-2.59555	-2.33546	Downregulation
SCML4	0.5153	0.00143	-4.15329	-1.03162	-2.51788	Downregulation
SCN4A	0.5727	0.0121	-2.96681	-2.6563	-2.75433	Downregulation
SCN8A	0.5782	0.0178	-2.75694	-2.955	-2.59419	Downregulation
SCNN1B	0.5782	0.0181	-2.74907	-2.9662	-2.00408	Downregulation
SEC14L2	0.5727	0.0136	-2.90396	-2.74573	-2.25398	Downregulation
SERINC2	0.1344	3.2e-05	-6.54069	1.52564	-2.87346	Downregulation
SERPINB5	0.5642	0.00759	-3.22248	-2.29411	-2.03264	Downregulation
SESN3	0.431	0.000865	-4.44164	-0.667116	-2.33641	Downregulation
SFRP1	0.5153	0.00208	-3.93877	-1.31191	-2.3541	Downregulation
SHOX2	0.5658	0.00979	-3.08343	-2.49069	-2.04272	Downregulation
SIK2	0.0204	3.74e-07	-10.2034	3.77097	-3.09923	Downregulation
SIM1	0.5417	0.00376	-3.6086	-1.75689	-2.09198	Downregulation
SLC14A2-AS1	0.5642	0.0088	-3.14129	-2.40875	-2.0317	Downregulation
SLC5A1	0.4939	0.00121	-4.24683	-0.911795	-2.48604	Downregulation
SLITRK3	0.5642	0.00742	-3.23481	-2.27674	-2.97858	Downregulation
SOWAHA	0.5592	0.00583	-3.36634	-2.09223	-2.08006	Downregulation
SP3P	0.5885	0.0434	-2.26504	-3.64701	-2.32779	Downregulation
SPATA13	0.5658	0.0101	-3.06444	-2.51762	-2.06665	Downregulation
SPECC1	0.5377	0.00359	-3.63426	-1.72177	-2.01574	Downregulation
SPTAN1	0.3524	0.000527	-4.73422	-0.312512	-2.40237	Downregulation
ST6GALNAC4	0.5153	0.0022	-3.90846	-1.35209	-2.25804	Downregulation
STX6	0.4797	0.0011	-4.30225	-0.84151	-2.08695	Downregulation
SYNE1	0.5363	0.00341	-3.66349	-1.68186	-2.15588	Downregulation
TBX5	0.5642	0.0074	-3.23612	-2.2749	-2.55856	Downregulation
TCF15	0.3171	0.000302	-5.07122	0.076151	-2.26499	Downregulation
TCF24	0.5153	0.00215	-3.91943	-1.33754	-2.74523	Downregulation
TENM1	0.5592	0.00574	-3.37495	-2.0802	-2.05657	Downregulation
TESC	0.5592	0.00573	-3.37612	-2.07857	-2.30244	Downregulation
TESPA1	0.5642	0.00677	-3.28501	-2.20615	-2.57557	Downregulation
THADA	0.3506	0.000493	-4.77343	-0.266195	-2.55005	Downregulation
TMEM26-AS1	0.5798	0.0288	-2.49268	-3.32946	-2.4858	Downregulation
TNMD	0.5642	0.0089	-3.13498	-2.41768	-2.01129	Downregulation
TPO	0.5153	0.00241	-3.85714	-1.42046	-2.15473	Downregulation
TRAF3IP2-AS1	0.5782	0.0273	-2.52198	-3.28818	-2.2943	Downregulation
TRPM1	0.5782	0.0176	-2.76405	-2.94489	-2.44344	Downregulation
TRPV6	0.5417	0.00397	-3.57834	-1.79841	-2.10187	Downregulation
TTC16	0.5754	0.0146	-2.86695	-2.79841	-3.54879	Downregulation
UBIAD1	0.5153	0.00169	-4.0562	-1.15755	-2.16714	Downregulation
UNC5C	0.5387	0.00361	-3.63089	-1.72638	-2.55391	Downregulation
USHBP1	0.5782	0.0233	-2.60951	-3.1644	-2.08684	Downregulation
UST-AS1	0.5417	0.00474	-3.48109	-1.93258	-2.07822	Downregulation
VWA3B	0.368	0.000635	-4.62345	-0.444911	-2.99099	Downregulation
VWA8-AS1	0.5782	0.0204	-2.68282	-3.06039	-2.11581	Downregulation
WISP2	0.5661	0.0105	-3.04682	-2.54263	-2.08201	Downregulation
ZBTB42	0.56	0.00604	-3.34706	-2.11917	-2.28313	Downregulation
ZNF483	0.326	0.000388	-4.91848	-0.097357	-3.18177	Downregulation
ZNRD1	0.5774	0.016	-2.8149	-2.87252	-2.05364	Downregulation
