# Supplementary material for: System biology approaches identified novel biomarkers and their signaling pathways involved in renal cell carcinoma with different human diseases
Source: Biosci Rep. 2022 Nov 21;42(11):BSR20221108. doi: 10.1042/BSR20221108 (PMC9679400; doi:10.1042/BSR20221108)
Supplement: Supplementary Tables S1-S12 [file BSR-2022-1108_supp.zip › BSR-2022-1108_suppS3.xlsx]

## Sheet:  UP
Table S3: List of CKD normalized upregulated and down regulated genes (GSE14072)
Gene.symbol	adj.P.Val	P.Value	t	B	logFC	Expression Pattern
ADGRG3	0.01781	0.00010299	4.46327	1.31262	2.64145	Upregulation
ALAS2	0.07863	0.00892367	2.79424	-2.69014	4.2588	Upregulation
ALPL	0.01993	0.0001392	4.35602	1.03951	2.34347	Upregulation
ANK1	0.03038	0.00043209	3.9487	0.01434	2.12959	Upregulation
AQP4	0.02489	0.0002783	4.10782	0.41214	2.22782	Upregulation
ARHGAP28	0.02661	0.00031325	4.06516	0.3051	2.05853	Upregulation
ASAP1-IT1	0.03584	0.00089527	3.68186	-0.64274	2.65264	Upregulation
AVPR2	0.08131	0.00968926	2.76055	-2.76221	2.62081	Upregulation
BCL2L1	0.05444	0.00327891	3.19162	-1.80541	2.54915	Upregulation
C22orf24	0.04	0.00128203	3.54842	-0.9656	2.13266	Upregulation
CALB1	0.01547	4.999e-05	4.71931	1.96805	2.48015	Upregulation
CAT	0.04562	0.00202291	3.3767	-1.37442	2.09584	Upregulation
CATSPERG	0.1522	0.0392186	2.15482	-3.96264	2.27478	Upregulation
CCR3	0.04	0.00127855	3.54944	-0.96316	3.8811	Upregulation
CD24	0.0312	0.00045231	3.93208	-0.02698	2.26443	Upregulation
CDH11	0.05942	0.00431166	3.08497	-2.04868	2.08089	Upregulation
CDK13	0.04984	0.00264145	3.27492	-1.61277	2.18266	Upregulation
CEACAM1	0.04404	0.00175802	3.42983	-1.24879	2.15152	Upregulation
CEACAM6	0.05869	0.0042296	3.0925	-2.03164	2.10084	Upregulation
CEACAM8	0.09095	0.0128964	2.64211	-3.01157	2.53327	Upregulation
CELA3A	0.04483	0.00187326	3.40583	-1.30565	2.22977	Upregulation
CHI3L1	0.05802	0.00408222	3.10638	-2.00017	4.12776	Upregulation
CLC	0.04665	0.00219755	3.34522	-1.44847	3.86169	Upregulation
CPA3	0.06069	0.00455704	3.06324	-2.09775	2.77524	Upregulation
CRLF2	0.07767	0.00873302	2.80304	-2.67121	2.24921	Upregulation
CXCR1	0.06913	0.00639917	2.92861	-2.39784	3.75663	Upregulation
CXCR2	0.01993	0.00014647	4.33788	0.99342	2.52901	Upregulation
CYP24A1	0.16411	0.0454529	2.08615	-4.08581	2.27271	Upregulation
CYP4F3	0.00816	2.56e-06	5.76623	4.65616	2.68991	Upregulation
DEFA1B///DEFA3///DEFA1	0.06801	0.0060965	2.94797	-2.35511	3.98602	Upregulation
DEFA4	0.02489	0.00027773	4.10855	0.41399	2.67259	Upregulation
DMTN	0.01564	5.348e-05	4.69545	1.90681	2.16806	Upregulation
DOCK6	0.039	0.00116196	3.58511	-0.87727	2.30017	Upregulation
DOPEY2	0.12519	0.026479	2.33251	-3.63083	2.18055	Upregulation
DPEP3	0.039	0.00116644	3.58367	-0.88072	2.19374	Upregulation
DRP2	0.06331	0.00502619	3.02463	-2.18452	2.80652	Upregulation
DYRK1A	0.04174	0.00143762	3.50554	-1.06842	2.21069	Upregulation
ELK1	0.03492	0.00081172	3.71803	-0.55453	2.27386	Upregulation
EMX2	0.06406	0.00522902	3.00898	-2.21952	2.18545	Upregulation
ENAH	0.07351	0.00771711	2.85326	-2.56267	2.34029	Upregulation
EPB42	0.06046	0.00451481	3.0669	-2.0895	3.53904	Upregulation
EPHA1	0.14372	0.0350081	2.20693	-3.86725	2.54584	Upregulation
FCGR3B	0.0116	2.971e-05	4.90282	2.4397	2.83296	Upregulation
FKBP8	0.11258	0.0207638	2.43922	-3.42302	2.33341	Upregulation
FUT3	0.03668	0.00099592	3.64241	-0.73862	2.38583	Upregulation
GABRA2	0.05453	0.00334164	3.18429	-1.82227	2.11959	Upregulation
GATA2	0.11309	0.0210723	2.43281	-3.43567	2.21382	Upregulation
GMPR	0.02339	0.00025399	4.14071	0.49484	2.44738	Upregulation
GRIN2B	0.04069	0.00134536	3.53039	-1.00889	2.24258	Upregulation
GYPA	0.01664	6.719e-05	4.61473	1.69986	2.32468	Upregulation
GYPB	0.06801	0.00609187	2.94828	-2.35444	3.04248	Upregulation
HBA2///HBA1	0.10273	0.0166843	2.53334	-3.23471	2.81703	Upregulation
HBB	0.05219	0.00294763	3.23276	-1.71056	2.82409	Upregulation
HBD	0.09443	0.0139419	2.6094	-3.07927	3.24835	Upregulation
HBG2///HBG1	0.07264	0.00743967	2.86806	-2.53049	4.29961	Upregulation
HBQ1	0.07337	0.0076568	2.85643	-2.55577	3.39917	Upregulation
HBZ	0.06399	0.00519058	3.0119	-2.213	2.09672	Upregulation
HEPH	0.03381	0.00069332	3.77604	-0.41244	2.50844	Upregulation
HOXA4	0.06917	0.00641354	2.92771	-2.39982	2.07113	Upregulation
HTR3A	0.09246	0.0133191	2.6286	-3.0396	2.68904	Upregulation
HUWE1	0.01564	5.512e-05	4.68477	1.87941	2.13883	Upregulation
IQCA1	0.02942	0.00038661	3.98905	0.11484	2.14756	Upregulation
ITGA2B	0.06153	0.00469698	3.05134	-2.12455	2.06052	Upregulation
KAZN	0.05362	0.0031765	3.2039	-1.77717	2.38849	Upregulation
KCNC3	0.06065	0.00454398	3.06437	-2.09521	2.08182	Upregulation
KCNJ15	0.13127	0.0292436	2.28824	-3.7152	2.54885	Upregulation
KCNJ2	0.08096	0.00950846	2.76828	-2.74573	3.07484	Upregulation
KCNK15	0.0422	0.00153356	3.48129	-1.12636	2.19608	Upregulation
KIAA0087	0.10607	0.0180839	2.49887	-3.3042	2.28379	Upregulation
KIAA1324	0.02886	0.00036141	4.01347	0.17578	2.16024	Upregulation
KLHDC8A	0.03381	0.00062781	3.81244	-0.32294	2.1675	Upregulation
KLK11	0.01564	5.82e-05	4.66553	1.83005	2.09588	Upregulation
KLK12	0.03947	0.00120262	3.57229	-0.90817	2.14838	Upregulation
KRT23	0.03523	0.00083158	3.70911	-0.5763	2.32724	Upregulation
KRTAP5-9	0.05777	0.00404157	3.11029	-1.99128	2.08399	Upregulation
L3MBTL1	0.08258	0.0101307	2.74224	-2.80117	2.31764	Upregulation
LALBA	0.03361	0.00057491	3.84464	-0.24354	2.30274	Upregulation
LEPROT///LEPR	0.06334	0.00506262	3.02177	-2.19091	2.3115	Upregulation
LINC00597	0.06798	0.00604333	2.95147	-2.34738	2.131	Upregulation
LLGL1	0.05448	0.00332981	3.18566	-1.81912	2.10845	Upregulation
LOC101928718///FAM212B	0.04256	0.00160493	3.46418	-1.16715	2.19404	Upregulation
LOC101929540///LOC101928670///LOC101928344///LOC100996442///LOC100288069///LOC100134822	0.13132	0.0292867	2.28758	-3.71645	2.44715	Upregulation
LOC55338	0.16999	0.0484168	2.0564	-4.13828	2.40234	Upregulation
LOXL2	0.05716	0.00395281	3.11896	-1.97157	2.27424	Upregulation
LTF	0.05784	0.0040572	3.10878	-1.99471	2.42888	Upregulation
MAU2	0.08884	0.0121573	2.66675	-2.96023	2.07085	Upregulation
MDM4	0.10349	0.0169003	2.52785	-3.24582	2.1304	Upregulation
MGAM	0.03361	0.0005691	3.84836	-0.23436	2.28542	Upregulation
MME	0.07171	0.00711189	2.88622	-2.49085	3.61831	Upregulation
MUC8	0.11222	0.0205926	2.44281	-3.41591	2.59659	Upregulation
MYRF	0.03381	0.00066773	3.78984	-0.37854	2.35823	Upregulation
NAT8B	0.02138	0.00018889	4.24697	0.76298	2.1605	Upregulation
NENF	0.07317	0.00758761	2.8601	-2.5478	2.17556	Upregulation
NEU2	0.03232	0.00049838	3.89678	-0.11458	2.32097	Upregulation
NFIX	0.03644	0.00097057	3.65197	-0.71543	2.19842	Upregulation
NMT2	0.03275	0.0005188	3.88214	-0.15083	2.55207	Upregulation
NOV	0.04746	0.00227902	3.33135	-1.481	2.05758	Upregulation
NPPC	0.07548	0.00821091	2.82812	-2.61714	2.13141	Upregulation
PAX6	0.02271	0.00022611	4.18249	0.60009	2.16902	Upregulation
PCDHGA3///PCDHGA5///PCDHGA6///PCDHGA10///PCDHGA11///PCDHGA12///PCDHGC3	0.15472	0.0406034	2.13877	-3.99169	2.71483	Upregulation
PDLIM5	0.04256	0.00159647	3.46617	-1.16241	2.47132	Upregulation
PDZK1IP1	0.08807	0.0119117	2.67524	-2.94246	2.84143	Upregulation
PGLYRP1	0.03381	0.00063258	3.80966	-0.32977	2.33386	Upregulation
PI3	0.15573	0.040975	2.13454	-3.99931	2.51565	Upregulation
PIK3R3	0.03476	0.00078299	3.73131	-0.52206	2.29026	Upregulation
PLEK2	0.06572	0.00558228	2.98306	-2.27731	2.53832	Upregulation
PLGLB1///PLGLB2	0.04509	0.00190624	3.39922	-1.32127	2.11485	Upregulation
PLXNB2	0.03927	0.00118767	3.57695	-0.89693	2.42236	Upregulation
PON3	0.04809	0.00237914	3.31494	-1.51941	2.08766	Upregulation
PRMT2	0.00984	6.96e-06	5.41389	3.75446	2.65234	Upregulation
PTGER1	0.05125	0.0027963	3.25304	-1.66358	2.20089	Upregulation
R3HDM4	0.13785	0.0324902	2.24084	-3.80431	2.27545	Upregulation
RAB3B	0.0476	0.00231994	3.32456	-1.4969	2.15212	Upregulation
RAMP3	0.05427	0.00326097	3.19375	-1.80053	2.1486	Upregulation
RFPL1	0.03381	0.00060239	3.82757	-0.28567	2.41228	Upregulation
RHD///RHCE	0.01007	2.38e-05	4.98103	2.64098	2.36395	Upregulation
RRP7BP///POLDIP3	0.02151	0.00019882	4.22862	0.71658	2.2175	Upregulation
SATB2	0.03668	0.00100176	3.64025	-0.74388	2.21487	Upregulation
SELENBP1	0.08002	0.00921824	2.78097	-2.71859	3.60114	Upregulation
SIM2	0.05197	0.00286868	3.24321	-1.68637	2.08018	Upregulation
SLC25A37	0.02075	0.00015926	4.30798	0.91753	2.51562	Upregulation
SLC26A3	0.06536	0.00550838	2.98835	-2.26553	2.41292	Upregulation
SLC30A6	0.04809	0.00238664	3.31374	-1.52222	2.72055	Upregulation
SLC4A1	0.0446	0.00185746	3.40903	-1.29806	2.77556	Upregulation
SLC6A10PB///SLC6A10P///SLC6A8	0.03485	0.00080237	3.7223	-0.54409	2.17145	Upregulation
SLC6A8	0.08131	0.00970842	2.75974	-2.76394	3.12323	Upregulation
SLCO1A2	0.02802	0.00034273	4.03267	0.22377	2.32338	Upregulation
SLCO5A1	0.02339	0.00025102	4.14495	0.50551	2.21975	Upregulation
SMG7-AS1	0.01007	2.53e-05	4.95946	2.58545	2.26014	Upregulation
SNCA	0.09999	0.0157273	2.55848	-3.18366	2.25084	Upregulation
SSX1	0.05219	0.00294452	3.23316	-1.70962	2.41576	Upregulation
ST20	0.03927	0.00118563	3.57759	-0.89538	2.50038	Upregulation
STC2	0.10124	0.0162382	2.54489	-3.2113	2.48577	Upregulation
STK24	0.04404	0.0017575	3.42994	-1.24853	2.23339	Upregulation
SYNE1	0.05538	0.00352935	3.16309	-1.87089	2.14937	Upregulation
TMEM47	0.15615	0.0411977	2.13203	-4.00384	2.60261	Upregulation
TMOD1	0.02802	0.00034577	4.02947	0.21576	2.1347	Upregulation
TNFRSF10C	0.07505	0.00809109	2.83409	-2.60423	3.1696	Upregulation
TNS1	0.16256	0.0446439	2.09457	-4.07087	2.69479	Upregulation
TRIM15	0.04187	0.00146	3.49975	-1.08228	2.13946	Upregulation
TRIM9	0.03668	0.00098221	3.64755	-0.72615	2.05542	Upregulation
TTLL5	0.04256	0.00161566	3.46167	-1.17313	2.20668	Upregulation
UBR2	0.06092	0.004617	3.0581	-2.10933	2.37659	Upregulation
VIPR2	0.05862	0.00420262	3.09501	-2.02596	2.54091	Upregulation
ZBTB20	0.01007	2.238e-05	5.00266	2.69664	2.51281	Upregulation
ZBTB44	0.10753	0.0187008	2.48446	-3.33308	2.39092	Upregulation
ZNF500	0.03302	0.00052911	3.87496	-0.1686	2.33057	Upregulation
ADAM9	0.01472	4.161e-05	-4.78404	2.1343	-2.46024	Downregulation
ANXA1	0.0476	0.00230597	-3.32687	-1.49151	-2.40313	Downregulation
AREG	0.02012	0.00015082	-4.32742	0.96686	-2.45935	Downregulation
ATP5J	0.05784	0.00405504	-3.10899	-1.99424	-2.20088	Downregulation
BCL2A1	0.01962	0.00013031	-4.37954	1.09931	-3.43323	Downregulation
BLVRA	0.01007	2.044e-05	-5.03447	2.77853	-2.6084	Downregulation
C14orf2	0.01007	1.441e-05	-5.15745	3.0951	-2.53965	Downregulation
C4orf46///TOMM7	0.04831	0.00242228	-3.30808	-1.53546	-2.38854	Downregulation
CCL3L3///CCL3L1///CCL3	0.01781	9.627e-05	-4.48725	1.37381	-2.2167	Downregulation
CD52	0.0274	0.00032587	-4.05089	0.26938	-2.38128	Downregulation
CD69	0.01007	9.54e-06	-5.30258	3.46845	-2.27673	Downregulation
CLEC2B	0.01007	1.707e-05	-5.09803	2.94213	-2.7412	Downregulation
COX6C	0.01993	0.00013674	-4.36238	1.05568	-2.27851	Downregulation
COX7B	0.04807	0.00236875	-3.31662	-1.5155	-2.80972	Downregulation
COX7C	0.01707	7.778e-05	-4.5629	1.56717	-3.05506	Downregulation
CREM	0.08607	0.0113024	-2.69705	-2.89671	-2.39288	Downregulation
CXCL8	0.01007	2.401e-05	-4.97783	2.63272	-2.65207	Downregulation
DBI	0.0116	3.018e-05	-4.89731	2.42552	-2.99092	Downregulation
DDX28	0.01007	1.155e-05	-5.23548	3.2959	-2.32334	Downregulation
DEF8	0.0422	0.00151254	-3.48648	-1.11399	-2.56589	Downregulation
DUSP2	0.01007	1.161e-05	-5.23363	3.29114	-2.4231	Downregulation
EAF2	0.01272	3.481e-05	-4.84698	2.29606	-3.33779	Downregulation
EGR1	0.01643	6.342e-05	-4.6352	1.75231	-2.81274	Downregulation
EIF1	0.01007	2.487e-05	-4.96556	2.60115	-2.69612	Downregulation
EMC1	0.01007	1.166e-05	-5.23211	3.28722	-2.32401	Downregulation
FOSB	0.01007	2.222e-05	-5.00515	2.70304	-2.39058	Downregulation
HBEGF	0.03381	0.00061184	-3.82187	-0.2997	-2.32499	Downregulation
HINT1	0.0476	0.00229949	-3.32794	-1.48899	-2.9501	Downregulation
HNMT	0.02339	0.00024416	-4.15491	0.53059	-2.47529	Downregulation
HSP90B1	0.02138	0.00019642	-4.23298	0.72759	-2.38097	Downregulation
JUN	0.00984	5.87e-06	-5.47361	3.90773	-2.95945	Downregulation
KIAA0391///PSMA6	0.0647	0.00539697	-2.99646	-2.24748	-2.26499	Downregulation
LGALS2	0.08791	0.0118313	-2.67806	-2.93657	-2.31551	Downregulation
LSM1	0.01007	2.364e-05	-4.98336	2.64695	-2.23636	Downregulation
LSM3	0.01007	9.94e-06	-5.28812	3.43129	-2.24813	Downregulation
MAPK6	0.01547	4.999e-05	-4.71932	1.96807	-2.52664	Downregulation
MRPL42	0.03147	0.00046469	-3.92226	-0.05138	-2.41326	Downregulation
MT1H	0.02339	0.00025434	-4.14022	0.49361	-2.38338	Downregulation
NDUFA4	0.01007	9.55e-06	-5.30245	3.46813	-2.38395	Downregulation
NDUFA5	0.03232	0.00050365	-3.89295	-0.12408	-2.84729	Downregulation
NMD3	0.00984	5.4e-06	-5.50334	3.98397	-2.40016	Downregulation
NR4A2	0.10466	0.0174002	-2.51539	-3.27097	-2.46265	Downregulation
PFDN5	0.05352	0.00316532	-3.20526	-1.77403	-2.80048	Downregulation
POLR2K	0.03308	0.00055083	-3.86028	-0.20491	-2.75519	Downregulation
RGS1	0.05448	0.00331928	-3.18689	-1.8163	-2.55355	Downregulation
RPL17-C18orf32///SNORD58C///C18orf32///SNORD58A///SNORD58B///RPL17	0.01007	1.429e-05	-5.16052	3.103	-2.764	Downregulation
RPL26L1	0.01007	2.16e-05	-5.01507	2.72859	-3.16027	Downregulation
RPL31	0.02138	0.0001798	-4.26462	0.80766	-2.83132	Downregulation
RPL34	0.01491	4.283e-05	-4.77385	2.10811	-3.77544	Downregulation
RPL35	0.01007	8.76e-06	-5.3326	3.54564	-2.48058	Downregulation
RPL36A-HNRNPH2///RPL36A	0.00816	2.53e-06	-5.77029	4.66652	-2.87297	Downregulation
RPL7	0.10062	0.0160369	-2.5502	-3.20051	-2.25341	Downregulation
RPL9	0.05125	0.00279535	-3.25317	-1.66328	-2.46883	Downregulation
RPS17	0.03523	0.00082725	-3.71104	-0.5716	-2.64174	Downregulation
RPS24	0.04256	0.00158785	-3.46821	-1.15756	-2.42987	Downregulation
RPS27L	0.01564	5.827e-05	-4.66514	1.82907	-2.78548	Downregulation
RPS7	0.0172	8.543e-05	-4.52962	1.48206	-3.12329	Downregulation
SLC35D2	0.01007	1.169e-05	-5.23104	3.28446	-2.25175	Downregulation
SNORA21///RPL23	0.01215	3.273e-05	-4.86877	2.3521	-2.53439	Downregulation
SNORD73A///RPS3A	0.01007	1.701e-05	-5.09919	2.94512	-2.73914	Downregulation
SNRPD2	0.08128	0.00967376	-2.76121	-2.76081	-2.30163	Downregulation
SNRPG	0.01007	2.108e-05	-5.02373	2.75089	-2.59492	Downregulation
UQCRB	0.0421	0.00149081	-3.49191	-1.10101	-3.02079	Downregulation
