# Supplementary material for: System biology approaches identified novel biomarkers and their signaling pathways involved in renal cell carcinoma with different human diseases
Source: Biosci Rep. 2022 Nov 21;42(11):BSR20221108. doi: 10.1042/BSR20221108 (PMC9679400; doi:10.1042/BSR20221108)
Supplement: Supplementary Tables S1-S12 [file BSR-2022-1108_supp.zip › BSR-2022-1108_suppS4.xlsx]

## Sheet:  UP
Table S4: List of T2D normalized upregulated and down regulated genes (GSE26168)
Gene.symbol	adj.P.Val	P.Value	t	B	logFC	Expression pattern
ABCC6	0.132667	0.00537	3.16924	-2.10464	2.28766	Upregulated
ADPRH	0.137504	0.0077	3.00342	-2.42441	2.17976	Upregulated
AIFM3	0.215804	0.0364	2.2624	-3.7783	2.11891	Upregulated
ARHGEF10L	0.114256	0.00245	3.52578	-1.40632	2.05473	Upregulated
B4GALT2	0.131404	0.0046	3.24033	-1.96639	2.29835	Upregulated
BAX	0.216518	0.037	2.2548	-3.7913	2.24331	Upregulated
C17orf47	0.131191	0.00445	3.25508	-1.93763	2.27033	Upregulated
CBARP	0.155946	0.0112	2.82841	-2.75682	2.14038	Upregulated
CCDC85B	0.132667	0.00583	3.13125	-2.17824	2.36966	Upregulated
CCL20	0.108849	0.00194	3.63042	-1.19969	2.25914	Upregulated
CDC42	0.188357	0.0224	2.50183	-3.35814	2.66558	Upregulated
CREB3	0.0846827	0.00064	4.1318	-0.20782	2.243	Upregulated
CUL4A	0.178954	0.0182	2.6012	-3.17822	2.15375	Upregulated
CXXC4	0.110091	0.002	3.61785	-1.22453	2.46572	Upregulated
EIF4EBP1	0.182266	0.0195	2.56833	-3.23806	2.22339	Upregulated
EPHX1	0.124049	0.00338	3.3801	-1.69298	2.21364	Upregulated
ERLIN1	0.104236	0.00154	3.73436	-0.99406	2.02187	Upregulated
GDF11	0.0865967	0.000701	4.09094	-0.28849	2.89488	Upregulated
HLA-DRB1	0.184728	0.02	2.5563	-3.25987	2.6715	Upregulated
IL22RA2	0.143619	0.00896	2.93322	-2.55846	2.20823	Upregulated
L3MBTL1	0.105125	0.00164	3.7084	-1.04544	2.29071	Upregulated
LETM1	0.0711329	0.000301	4.47379	0.46367	2.22909	Upregulated
MAGED2	0.100526	0.00135	3.79563	-0.87276	2.02988	Upregulated
MMAA	0.105125	0.00164	3.70795	-1.04633	2.49597	Upregulated
MPV17L	0.150459	0.0105	2.86077	-2.69581	2.17328	Upregulated
NFIC	0.153873	0.011	2.83901	-2.73686	2.29734	Upregulated
NRP1	0.118069	0.00267	3.48734	-1.48209	2.09095	Upregulated
PIK3R1	0.144477	0.00929	2.91646	-2.59031	2.20634	Upregulated
QKI	0.111871	0.00214	3.58709	-1.28531	2.84613	Upregulated
RUNX2	0.145596	0.0096	2.90162	-2.61849	2.14716	Upregulated
SENP7	0.225878	0.0418	2.19386	-3.89464	2.20881	Upregulated
SH3BGR	0.0696522	0.000178	4.71594	0.93359	2.06841	Upregulated
SLAMF8	0.0463418	6.52e-05	5.18123	1.81859	2.58816	Upregulated
SLC39A7	0.111871	0.0021	3.59659	-1.26654	2.27664	Upregulated
SLCO3A1	0.148654	0.0101	2.87818	-2.6629	2.0331	Upregulated
SPECC1	0.0463418	4.63e-05	5.34222	2.1183	2.05903	Upregulated
STAC3	0.129512	0.00426	3.27431	-1.90009	2.01447	Upregulated
SYNPO	0.0463418	3.38e-05	5.49264	2.39502	2.4108	Upregulated
TTF1	0.108849	0.00195	3.62852	-1.20343	2.10648	Upregulated
UCN	0.104236	0.00153	3.7375	-0.98786	2.04567	Upregulated
UFSP1	0.0789576	0.000446	4.29556	0.11464	2.30269	Upregulated
UXS1	0.118883	0.00273	3.47724	-1.50199	2.41807	Upregulated
XKR6	0.0714712	0.00032	4.44586	0.40914	2.377	Upregulated
ZNF579	0.214358	0.0353	2.27876	-3.75025	2.15016	Upregulated
ZSCAN25	0.123523	0.00297	3.43802	-1.57918	2.37184	Upregulated
ARID4B	0.188357	0.023	-2.48839	-3.38224	-2.19326	Downregulated
BCL2L1	0.0463418	1.62e-05	-5.84605	3.0317	-2.24057	Downregulated
BIN2	0.131191	0.00444	-3.25601	-1.93582	-2.02237	Downregulated
CASP8	0.112542	0.00218	-3.57934	-1.30062	-2.20911	Downregulated
CDK8	0.148654	0.0101	-2.87963	-2.66014	-2.0957	Downregulated
CEACAM6	0.114256	0.00241	-3.53365	-1.3908	-2.21014	Downregulated
CEACAM8	0.0942193	0.000886	-3.98513	-0.49764	-2.30229	Downregulated
DEFA1	0.124049	0.0035	-3.36359	-1.72539	-2.45316	Downregulated
DEFA1B	0.10857	0.00184	-3.65504	-1.15101	-2.7904	Downregulated
DEFA3	0.123523	0.00302	-3.43105	-1.5929	-2.58721	Downregulated
DEFA4	0.123523	0.00296	-3.43977	-1.57574	-2.00779	Downregulated
DNAJB12	0.122485	0.00291	-3.44837	-1.55884	-2.00472	Downregulated
DNASE1L1	0.162294	0.0124	-2.7809	-2.84596	-2.22356	Downregulated
FBXO7	0.10857	0.00182	-3.65961	-1.14197	-2.00832	Downregulated
HBZ	0.211923	0.0343	-2.29219	-3.72715	-2.75619	Downregulated
HP	0.0711329	0.000259	-4.54272	0.59798	-2.33986	Downregulated
KRT1	0.0463418	4.23e-05	-5.38559	2.19842	-2.27739	Downregulated
LTF	0.105125	0.00165	-3.70579	-1.05061	-2.2336	Downregulated
MPO	0.122341	0.00289	-3.45066	-1.55432	-2.21813	Downregulated
NPRL3	0.0789576	0.000452	-4.28931	0.10236	-2.53569	Downregulated
OLFM4	0.0865967	0.000716	-4.08148	-0.30716	-2.47519	Downregulated
PLXNC1	0.0925428	0.000812	-4.02421	-0.42035	-2.44666	Downregulated
PPM1A	0.0805975	0.000513	-4.23248	-0.00939	-2.19552	Downregulated
PRTN3	0.0867641	0.000732	-4.0711	-0.32768	-2.02683	Downregulated
RBM38	0.108849	0.00194	-3.63195	-1.19666	-2.08123	Downregulated
SLC4A1	0.230442	0.0436	-2.17286	-3.92991	-2.51653	Downregulated
SON	0.0865967	0.000699	-4.09233	-0.28574	-2.2942	Downregulated
VCL	0.138012	0.0081	-2.97993	-2.46936	-2.52605	Downregulated
WNK1	0.16274	0.0128	-2.7681	-2.8699	-2.10972	Downregulated
