# Supplementary material for: System biology approaches identified novel biomarkers and their signaling pathways involved in renal cell carcinoma with different human diseases
Source: Biosci Rep. 2022 Nov 21;42(11):BSR20221108. doi: 10.1042/BSR20221108 (PMC9679400; doi:10.1042/BSR20221108)
Supplement: Supplementary Tables S1-S12 [file BSR-2022-1108_supp.zip › BSR-2022-1108_suppS5.xlsx]

## Sheet:  UP
Table S5: List of HCV normalized upregulated and down regulated genes (GSE40184)
Gene.symbol	adj.P.Val	P.Value	t	B	logFC	Regulation Pattern
CXCL5	0.665	0.0382195	2.25	-5.91	3.57	Upregulation
CCL24	0.602	0.0297499	2.38	-5.677	3.07	Upregulation
IL1A	0.345	0.002644	3.54	-3.324	2.85	Upregulation
CLEC5A	0.562	0.0258645	2.45	-5.545	2.6	Upregulation
IL1B	0.61	0.0304895	2.37	-5.7	2.59	Upregulation
SLC7A11	0.611	0.0306316	2.37	-5.704	2.57	Upregulation
CHI3L1	0.345	0.0034442	3.42	-3.587	2.56	Upregulation
SERPINE1	0.345	0.0053201	3.21	-4.017	2.56	Upregulation
MMP7	0.35	0.0072102	3.07	-4.315	2.54	Upregulation
CXCL1	0.695	0.0431631	2.19	-6.023	2.44	Upregulation
G0S2	0.345	0.006503	3.12	-4.214	2.37	Upregulation
PPBP	0.676	0.0402611	2.23	-5.959	2.34	Upregulation
TFPI2	0.345	0.0069914	3.08	-4.285	2.31	Upregulation
HSD11B1	0.459	0.0155477	2.7	-5.06	2.19	Upregulation
VCAN	0.551	0.024342	2.48	-5.488	2.05	Upregulation
TREM1	0.345	0.0059094	3.16	-4.12	2.04	Upregulation
GPX3	0.598	0.0295157	2.38	-5.669	2.04	Upregulation
CXCL8	0.627	0.0323206	2.34	-5.754	2.04	Upregulation
SIGLEC1	0.345	0.0022701	-3.61	-3.173	-2.89	Downregulation
IFIT1	0.35	0.0073295	-3.06	-4.331	-2.85	Downregulation
IGHD	0.478	0.017537	-2.64	-5.176	-2.59	Downregulation
SERPING1	0.345	0.0015562	-3.79	-2.795	-2.54	Downregulation
OAS1	0.345	0.0011995	-3.91	-2.533	-2.44	Downregulation
CXCL10	0.497	0.0193986	-2.59	-5.272	-2.15	Downregulation
