# Supplementary material for: System biology approaches identified novel biomarkers and their signaling pathways involved in renal cell carcinoma with different human diseases
Source: Biosci Rep. 2022 Nov 21;42(11):BSR20221108. doi: 10.1042/BSR20221108 (PMC9679400; doi:10.1042/BSR20221108)
Supplement: Supplementary Tables S1-S12 [file BSR-2022-1108_supp.zip › BSR-2022-1108_suppS6.xlsx]

## Sheet:  Unique DEGs
Group	Table S6: List of Unique DEGs and expression pattern identified from all of the database
Upregulated
Upregulated	Genes	Expression pattern	Pvalue	LogFoldChange
Upregulated	ALB	Upregulated	4.82e-09	6.19876
Upregulated	CALB1	Upregulated	6.32e-11	5.99006
Downregulated	KCNJ1	Upregulated	8.39e-09	5.00697
Upregulated	ALDH4A1	Upregulated	6.04e-06	4.68612
Downregulated	SLAMF8	Upregulated	8.57e-06	4.68056
Upregulated	RALYL	Upregulated	9.29e-10	4.506
Upregulated	STC2	Upregulated	9.29e-10	4.506
Downregulated	GLYAT	Upregulated	1.21e-05	4.15714
Upregulated	SLC4A1	Upregulated	3.2e-13	4.11884
Downregulated	E2F8	Upregulated	1.81e-09	3.95866
Upregulated	OLFM4	Upregulated	8.18e-06	3.38254
Upregulated	SPAG4	Upregulated	1.52e-06	3.36191
Upregulated	CYP4F3	Upregulated	7.66e-07	3.19745
Upregulated	MGAM	Upregulated	0.00056	3.13403
Upregulated	SFRP1	Upregulated	2.56e-06	3.10249
Upregulated	MME	Upregulated	8.35e-05	3.0355
Upregulated	PNPLA3	Upregulated	1.84e-07	2.99188
Upregulated	CYP17A1	Upregulated	1.07e-05	2.97512
Downregulated	SLC22A7	Upregulated	0.000124	2.86132
Upregulated	ARG2	Upregulated	1.04e-07	2.84655
Upregulated	KIF20A	Upregulated	1.05e-09	2.78902
Upregulated	PTGER1	Upregulated	9.27e-06	2.77231
Upregulated	ACPP	Upregulated	4.29e-09	2.69386
Upregulated	SLC1A3	Upregulated	1.71e-09	2.66504
Upregulated	ARHGAP8	Upregulated	0.000253	2.57376
Upregulated	MT1H	Upregulated	3.44e-05	2.49471
Upregulated	NAT8B	Upregulated	0.000273	2.44475
Upregulated	SCNN1B	Upregulated	6.93e-06	2.33952
Upregulated	BBOX1	Upregulated	0.00152	2.30895
Upregulated	KCNJ15	Upregulated	6.84e-05	2.2345
Upregulated	GAS1	Upregulated	0.00179	2.23163
Upregulated	CHL1	Upregulated	8.97e-08	2.22563
Downregulated	GPX3	Upregulated	0.0011	2.14495
Downregulated	GATA3	Upregulated	5.17e-07	2.06265
Downregulated	PTPN11	Downregulated	0.00141	-2.01554
Downregulated	BIN2	Downregulated	5.56e-06	-2.1471
Downregulated	SCARB1	Downregulated	1.38e-06	-2.44675
Downregulated	PRC1	Downregulated	4.62e-05	-2.48016
Downregulated	SIGLEC1	Downregulated	0.00207	-2.52415
Downregulated	LOXL2	Downregulated	7.13e-08	-2.53494
Downregulated	LYZ	Downregulated	0.000146	-2.54398
Downregulated	CCL20	Downregulated	0.0116	-2.75572
Downregulated	FN1	Downregulated	5.02e-06	-2.95997
Downregulated	TRIM9	Downregulated	6.04e-05	-3.06647
Downregulated	CD52	Downregulated	7.32e-05	-3.07573
	VCAN	Downregulated	0.00017	-3.42009
	RGS1	Downregulated	3.58e-07	-4.65291
