# Supplementary material for: System biology approaches identified novel biomarkers and their signaling pathways involved in renal cell carcinoma with different human diseases
Source: Biosci Rep. 2022 Nov 21;42(11):BSR20221108. doi: 10.1042/BSR20221108 (PMC9679400; doi:10.1042/BSR20221108)
Supplement: Supplementary Tables S1-S12 [file BSR-2022-1108_supp.zip › BSR-2022-1108_suppS7.xlsx]

## Sheet:  Go-PaGenBase
Table S7: List of Go-PaGenBase identified different tissue specific genes
Description	Number of Genes	%	Log10(p)	Log10(q)
Tissue-specific: kidney	12	26	-11	-6.6
Tissue-specific: liver	7	15	-4	-1.3
Cell-specific: liver cell	3	6.4	-3.4	-0.94
Cell-specific: HEPG2	5	11	-3.3	-0.88
Cell-specific: Adipocyte	3	6.4	-2.8	-0.62
Tissue-specific: bone marrow	3	6.4	-2.3	-0.24
