# Supplementary material for: System biology approaches identified novel biomarkers and their signaling pathways involved in renal cell carcinoma with different human diseases
Source: Biosci Rep. 2022 Nov 21;42(11):BSR20221108. doi: 10.1042/BSR20221108 (PMC9679400; doi:10.1042/BSR20221108)
Supplement: Supplementary Tables S1-S12 [file BSR-2022-1108_supp.zip › BSR-2022-1108_suppS8.xlsx]

## Sheet:  GO_DisGeNET
Table S8: List of GO_DisGeNET Base identified different tissue specific genes
Description	GO	Count	%	Log10(P)	Log10(q)
Renal carcinoma	C1378703	11	23	-8.3	-4.1
Mammary Neoplasms, Human	C1257931	9	19	-7	-3.1
Androgen-Insensitivity Syndrome	C0039585	7	15	-7	-3.1
Mammary Carcinoma, Human	C4704874	9	19	-6.9	-3
Fatty Liver Disease	C4529962	10	21	-6.8	-3
Nonalcoholic Steatohepatitis	C3241937	8	17	-6.5	-2.8
Hypokalemic alkalosis	C0085570	3	6.4	-6.4	-2.8
Hypokalemia	C0020621	4	8.5	-5.6	-2.1
Cholelithiasis	C0008350	6	13	-5.6	-2.1
Renal Insufficiency	C1565489	8	17	-5.4	-1.9
Oncogenic osteomalacia	C1274103	3	6.4	-5.3	-1.8
Distal Renal Tubular Acidosis	C1704380	3	6.4	-5.2	-1.8
Malignant neoplasm of kidney	C0740457	8	17	-5.1	-1.8
Conn Syndrome	C1384514	4	8.5	-5.1	-1.8
Hypercholesterolemia	C0020443	7	15	-5	-1.7
Metastasis from malignant tumor of prostate	C1282496	6	13	-4.8	-1.6
Transient Ischemic Attack	C0007787	6	13	-4.8	-1.6
Tumor Initiation	C0598935	7	15	-4.8	-1.6
Chronic Lung Injury	C2350344	3	6.4	-4.7	-1.6
Metastatic Prostate Carcinoma	C0936223	6	13	-4.7	-1.6
