# Supplementary material for: System biology approaches identified novel biomarkers and their signaling pathways involved in renal cell carcinoma with different human diseases
Source: Biosci Rep. 2022 Nov 21;42(11):BSR20221108. doi: 10.1042/BSR20221108 (PMC9679400; doi:10.1042/BSR20221108)
Supplement: Supplementary Tables S1-S12 [file BSR-2022-1108_supp.zip › BSR-2022-1108_suppS9.xls]

## Sheet:  Final
Table S9: Co-Expression Analysis of the identified genes originated from differnet organism.
Disease/Gene	ACPP	ALB	ALDH4A1	ARG2	BBOX1	CALB1	CHL1	CYP17A1	CYP4F3	GAS1	GATA3	GLYAT	GPX3	KCNJ1	KCNJ15	MGAM	MME	MT1H	NAT8B	OLFM4	PNPLA3	ARHGAP8	PTGER1	RALYL	SCNN1B	SFRP1	SLC1A3	SLC22A7	SLC4A1	BIN2	CCL20	CD52	E2F8	FN1	KIF20A	LOXL2	LYZ	PRC1	PTPN11	RGS1	SCARB1	SIGLEC1	SLAMF8	SPAG4	STC2	TRIM9	VCAN
Clear cell renal carcinoma	-1.8	-7	-2.2	-2.3		8.6	-3.8	-3.3	-5.8	-2.7	-4.4	-3.2	-1.7	-6.9	-2.2	-1.8	-2.5	-2.7	-1.9	-2.1	-3.5			-5	-2.8	-6.3	2.4	-5.4	-3.5		3.7	1.6	1.3	2.6	1.8	3.6	2.9			2.8	3.3		2.9	3.9	3.1	3	3.3
Breast carcinoma	-2.7	-3.8	-2.7	-3.6	-5.4	-2.5	-4.2	-3.5	-2.9	-2.8	-2.5	-1.4	-1.9	-1.9	-2.5	-3.2	-3.6	-1.1	2.7	-3.9	-4.3	-4.9	-3.5	-3.8	-3.3	-5.9	-3.7	-4.1	4.2	2.8	-4.6	3.1	2.9	5	3.9	-3.4	3.8	-1.5	-1.1	1.5	-3.3	3.5	4.2	-3.6	-4.1	-1.2	3.2
Acute liver failure		-1.1	-2.2		-1.6		-2		-4.7		1.3	-3.1	1.1		1		-1	-1.7			-3.4						1.7	-4.3		1.3	2	4.3	1.1		1.9	2.4	2.9			2.7	-1.3	2.3	3.4				3.2
Acute renal allograft rejection	-1	-4	-2.3	-2	1.4	-2.7	-1.1	-2.8	-3.5		1.3	-2.8	-1.4	-4.3	-1.1	-2.9	-2.2	-2.9	-2	1.3	-2.2			-2	-2.4	-3.9	2.9	-3.6	-2.7	1.8		4.8		1.5			3.4			3		2.2	2.6	1.1	-1.2		2.3
Atopic eczema	-2		1.1	1.5	-1.2		-1.7			-3.2			-1.5		1.1	-1.5					-1.1		-1.3				1.2					1.6		-1.5	2.4		-1.8		1	2.2			1.5		1.2		-1.4
Colorectal carcinoma	-1.8	-2	-3.6	1	-4.8	-1.2	-3.9	-2.7	-3	-4.7	-1.2		-2.6	-1.5	-2.1	-2.9	-2			3.5	-4.4	-3.5		-3.6	-3.3	-2.6	-3	-4.2			-6	-1.9	-2.9	-2.5	-2.3	-3.6	3	1.7		-1.7	-3.1	-3.7	-2.4	-3.4	-4.4	-3.5	-3.1
Crohn's disease	2.3	-1	1.3	-2.3		-2.1	1		-2.2	2.9	1.1				3.5	-5.8	-3.3	-2	-4.9	1.4	1.3		1.3	-3.1	4.8	1.6	2.8			1.4	3.4	1.7	1	2.2		3.1	4.3		1	1.1	-1.3	1.6	2.9	2.6	2.7	1.8	3.1
Barrett’s esophagus	-2.1		-1.6	-2.7	-4.1		-3.1						-2.1		-4.2	4.6	4.5	-1.3	6.8	9.6	2.1	1.2	1.3	2.3	-4	-2.4	-3.3				2.1			4.2		3.9	5.9			1.3	1.5	2.6	1.7	1.1		1.9	4.6
Esophageal adenocarcinoma	-2.8	2.6	-2.9	-2.7	-4	1.3	-2		-1.4				-2.8		3.2	4.9	5.5	-2.7	-3.2	8.4		1.6	-1.7	3.3	-3.3	-2	-1.9	2.3	2.4	1.3	4.3			5.3		4.4	5.4			3.6	1.1	2.6	2.3	1.1	2.8	2.6	5.4
Glioblastoma	-1.4	-1.5	-1.8	-1.9	-1.6	-4.9	-1.8	-2.6		2.2	1.5	-1.3	2.6		-1.2					2.3	-2.3	-2.2		-3.9	-2.3	-1.8		-1.6				-1	2.1	3.2	3.5	3.4	4			2.9	-1.7	-1.5	3.3	1.2	2.4		1.9
Kidney Oncocytoma	-1.5	-5.5	-2.3	-1.2	-7.5	-8		-2.9	-3.6	-2.4	-6	-5.1		-5.8	-2.3	-4.1	-3.5	-3.8	-2.6	-1.4	-1.6			-4.1	-1.2	-6.2		-1.3	2.4	1.1										-3.1				1.2			-1.6
Klinefelter syndrom	4.7		1.1	-5.7		9.3				-6.1	5.8				-6		5.3	8.8			1.9	6.7	-3.5	2.9		1.5	1.2	4.8				4.4	-3.4	-7.8	2	-3.6					1.5			-1.7	3.6	3
Colon adenocarcinoma	-1.9	1.3		-1.9		4.4	2.7		-2.1	-1.2	-2.2		3.3				2.5	1.3		3.3	-1.5	1.3	1.7		-3.5	-2.6					-2.3		2	3	2.4	2.3				3.6				1.5	5.4	-2.1	1.4
Colon carcinoma				-3.5		3	-1.2	-1.2	2.1				-2.2		4.1		1.8	-2.1		6.8	1.2	1.1		-2.6		-3.5					3.4			1.3	1.8	-1.3	3.2				1	-1.5			-2.2	1.3	1.2
Non-small cell lung carcinoma	-2.8	-2.7		1.5	1.6	-1.9	-2.5	-2.7	-2.4	1.3	-1.1	-1.5	-3		-2.1	-2.3	-2	-1.5			-3.1	-2		-2.1	-2.1		-2.7	-1.7		-1.6		-3		-2.6	2.9	-2.5	-1.6	-1.6		1.2	-2.5	-2.1	-2.1	1.2	-2.1	-1.7	-2.2
Pancreatic adenocarcinoma	-2.2	-2.4	-1.9	-3.7	-3.2	-2.4	-3.4	-3.2	-1.3		-1.4	-1.3		-1.6	-1.6	-1.7	-1.4	2			-3.7	-3.6		-3.2	-2.5	-3.2	-3	-2.7		1.1	-2.8	-1.4	-4.4	-3.6	4.3			-1.5		-3.1	1.4	-1.7	-1.7	-2.9	-2.2	-1.7
Cystic fibrosis	-1				-1.1	1.1			1.6	-1	-3.6		-1.8			-1.8	3.8	1.1							-1.3	5.6	1.3			1.3		1.9	-1.6	1.7		2.1	1.9					1.2	1.8	2.2	2.5		2.2
Erythroleukemia		5.2				10	-6.2		-9	-4.9			-5.2	-2.3	-9	-11.3	-6.4		2.3		4	-4.5	5.7		-5.2	-8.6	-2.6		-8	-1.5	-7.4				1		-6.5		1	-6.4	2.6	-5.2		-1.8	7.3		-8.2
Ulcerative colitis	2.2		1.5	-1.4	2.1		1		-1	2.6			-1.3		3.2	2.5	4	-3.3	-2.6	4.1	2.1	-1.9			-2	-1.1	2.2		1.7	1.1	7.9	1.7	1	1.7		2.9	4.6	1.1	1	3.6	-1.2	-1.1	2.6	3	3.8	-3.3	2.6
Neoplasm		-4.5	-4.4			-6.2	-3.1	-2.3	-1.7	-2	-3.7			-6.5	-2.2	-1.7			-1.4			-1.1		-4.1		-5.7	2	-1.2	-2.6					-3.8	2.2	3.6	2.8			2.3	4		2.8	3.9		2.8	2.4
Glimoa	1.8			-1.9	1.9	-5.7	-2.2	-1.3		2.5	2.5		1.1		3.7	2.8				-1.9				-3.4	6.1	-1.9		-1.1	1.4	1.1	4.4	1.5	6.5	3.7	6.6	2.3	4			1.3		3.9	4.7		4.8	1.3	2.1
Psoriasis	3.1	-1.2	1.2	1.1			-2.5		-1.1	-1.3	-1.5		1.8	-1.5	2.5	-1.2				2	-1.4		1.6		-1.1	-1.4	1.2	-1.4	-1.7	-1.2	4.8	1.3	1.8	8.3	2.5		2.1	1	1	3.5	-1.2	-1.9	3.5		1.5
Hepatitis B virus associated acute liver failure		-1.8			-3.2		-1.3		-5.4		1.4	-4.4	1.4				-1.6	-1.8			-3.4						1.5	-4.7		1	2.5	4.1	1.3		1.9	2.6	2.4				-1.3	3.1	3.7				2.7
IGA glomerulonephritis		-3.4			-1.6	-1.4			-2.1		1.6	-2	-1.8					-1.3														1.7		1.9					-1.2	-3.1
Intraductal papillary-mucinous carcinoma (IPMC)		-7.9			-2.1				4.3	-4							-1.2	-2.2						-1.4	-2.7	-3	-2.2				4.7	3.9	2.9		3.1		2.5							-2.8	-2.2
Squamous cell carcinoma			2.7			7	-1.9	-2.7	-1.2	-5.7	1.6	-2.4	-2.5	-3.9	2.5	1.4	-3.4				-1.3	-1.3		-2.7	1.6	3.5	-2.5			1.6	4.1	2.4		-2.5		-3.4	1.9			3.8	1		2.8	1.6	1.2	-1.4	-6.3
'lung cancer'							5.4		2.2	-1.4	2.8		-1.5		-2.5	-3.2	1.7	-3.2						1.6		-2	-2.3			-1.6	-3.9	-5.8	3.5	-1.5	3		-4.6			-2.9		-3.1	-1.4				1.6
Large cell lung carcinoma	1.4	1.8					-6.5		-1.6	-4.3	1.3		3				-2.4	-2.1			1.5						1.9				-4.3	2.4	3.5	-5.5	5.9	2.2	4.5				1.9			1.7	-2.7		2.1
Medulloblastoma					-3.8	-5.8	-3.7		-1.1	1.5				1.6				-2.2			1.4			-4		3.5	-3.9						2.4	1.3	4.5	1.9	1.6			-1.6	-1.3					-1.8
Sepsis	1.7		1.9				1.2		-1.2		-1.9		-1.9			1.9	-2.7	2		5.5							1.7				1.7	-1.8	1.5		1.2				-1.6	-2.9		-4.6	1.6			1.7	2
Osteosarcoma	-1.8		-1	-1.6			-3.9		-4.9	1.8					-2.5	-5.5	-1.8	1.7	-1.2	-5.9	2.3		2.1		-1.4				-5.4	-3.5	-1.6	-4.2	-2.3	1.7		1.9						-2.1	-2.3	-1.6	1.8
Ovarian cancer	-2.4									-4.2			2.1		-1.7			2.5			-1.8		-1.2	1		-4.8	2.1				2	-1	1.8	-2.8	1.9	3	-3.1			3.9	-1.4		2		1.9		4.5
Pancreatic cancer		-5.3			-3.2				1.1		1.2							-1.8		1.5						-1		-1			2.6		1.6	3.7	1.3	1.8	1.1							-1.9			4.8
Papillary renal cell carcinoma	-1.8	-5.5	-2.1	-4.9	-1.5	-8	2.9	-3.3	-3.2	-2.3	-5.1		-2.4	-6.3		-3.6	-3.1	-3.2	-1	-1.5	-1.6			-4.4	-3	-6		-1.6	-3.5								2			2.3	1.5						4.1
Prostate carcinoma	5.1				-5.1	3.7			1	-3	-4		-7.1		-9.1	-5.9	4.7	-1.5		-4.6	-2.7			4.9	-3.1	-9	-2				-8.6		1.4	-1.1	5.2		-2.4							1.2	3.5	3.6
